# Supplementary material for: Juvenile Hormone-Sensitive Ribosomal Activity Enhances Viral Replication in Aedes aegypti
Source: mSystems. 2021 May 26;6(3):e01190-20. doi: 10.1128/mSystems.01190-20 (PMC8269256; doi:10.1128/mSystems.01190-20)
Supplement: TABLE S1 [file msystems.01190-20-st001.xlsx]

## Sheet: Sheet1
Table S1. A whole list of DEGs identified in Ae. aegypti midgut and fat body transcripts analysis
Gene ID	Gene description	Mg_1da			Mg_7db			Fb_1dc			Fb_7dd
		Mock	Infected	log2 FCe	Mock	Infected	log2 FC	Mock	Infected	log2 FC	Mock	Infected	log2 FC
AAEL001626	zinc/iron transporter	127.244	120.619	0.0743931	39.3753	46.0694	0.0769863	24.7129	8.34047	-1.02462	33.1404	11.7146	-1.20773
AAEL005496	zinc/iron transporter	1.40398	3.15472	1.36163	0.513359	1.86629	1.6862	21.3694	19.4038	0.382484	39.1568	47.8482	0.56312
AAEL008146	zinc transporter	1.5411	8.39604	2.57959	2.12935	12.1673	2.35075	7.50439	1.74696	-1.62827	2.06399	0.606992	-1.43892
AAEL014156	zinc transporter	2.36827	15.5547	2.88678	3.46197	19.8865	2.31047	17.1156	2.05644	-2.52492	4.72378	1.57239	-1.2548
AAEL002219	zinc finger protein, putative	26.2565	19.5613	-0.271355	8.90373	9.74334	-0.0281681	9.39101	5.65784	-0.190035	12.2798	5.83815	-0.794186
AAEL007251	zinc finger protein, putative	6.70434	4.99752	-0.24953	4.37444	5.99197	0.277338	7.88958	4.61861	-0.271681	20.1122	8.22611	-0.999341
AAEL007468	zinc finger protein, putative	2.7347	3.27265	0.418018	3.46724	3.88365	0.0241067	4.54487	2.11088	-0.558798	17.8741	7.09408	-1.03889
AAEL000263	Zinc finger protein jing homolog	7.44512	4.31267	-0.631179	1.849	2.01736	0.00859203	15.339	4.63963	-1.19528	24.5893	8.23828	-1.28253
AAEL000974	zinc finger protein	0.252705	0.184144	-0.32076	0.218722	0.145063	-0.706458	1.57255	0.385931	-1.48649	4.68287	1.53241	-1.31434
AAEL001526	zinc finger protein	45.2359	30.0746	-0.442431	34.4273	35.1957	-0.135233	41.748	21.8835	-0.392027	96.8621	52.6774	-0.589855
AAEL001910	zinc finger protein	31.6666	23.3248	-0.26788	39.3151	29.0894	-0.598623	25.5194	16.4968	-0.111859	69.1121	40.4732	-0.485217
AAEL001966	zinc finger protein	3.94142	3.86877	0.136427	3.76337	4.21362	-0.0165422	5.4312	2.42496	-0.647503	16.0931	8.1358	-0.696902
AAEL002390	zinc finger protein	6.42948	5.57347	-0.012665	22.4119	21.3627	-0.251816	1.89098	4.02165	1.59215	18.2196	19.4722	0.364291
AAEL002753	zinc finger protein	1.41809	0.86949	-0.526178	0.95381	0.970352	-0.127593	1.91323	1.21634	-0.117858	8.08286	3.66525	-0.849093
AAEL003327	zinc finger protein	39.6804	26.1583	-0.452938	35.7502	33.5038	-0.253825	6.50023	2.61949	-0.771781	14.5365	6.07	-0.968625
AAEL003657	zinc finger protein	3.02453	2.47556	-0.135539	1.75579	2.33605	0.240512	4.79482	1.63011	-1.03829	10.8646	5.27775	-0.746809
AAEL005120	zinc finger protein	88.0844	80.7544	0.0360385	69.8153	81.943	0.0756921	76.4437	61.6961	0.246654	46.1651	76.0696	1.00293
AAEL005369	zinc finger protein	36.0321	17.4705	-0.881566	12.6265	15.0543	0.0966994	33.2006	6.95785	-1.70968	74.0425	24.6785	-1.29104
AAEL007427	zinc finger protein	2.15133	1.43368	-0.475045	2.24961	2.03916	-0.315229	15.1024	3.51181	-1.56432	36.1082	9.57513	-1.60996
AAEL008324	zinc finger protein	8.49295	4.39955	-0.773369	7.42754	6.98411	-0.242587	10.6853	5.54485	-0.436526	27.1039	13.6854	-0.694823
AAEL008579	zinc finger protein	15.2058	6.92164	-0.997719	5.33503	5.73115	-0.0675974	27.5327	7.62543	-1.30354	80.3879	24.0298	-1.44528
AAEL008721	zinc finger protein	2.3622	1.52996	-0.487162	2.28869	2.71112	0.0849669	3.28181	1.63397	-0.45699	10.9447	5.19763	-0.7841
AAEL009508	zinc finger protein	6.32429	3.87818	-0.550508	5.05842	5.59435	-0.0509362	27.2249	5.94885	-1.66097	57.7735	21.0384	-1.16836
AAEL010126	zinc finger protein	1.39742	0.466921	-1.40081	0.405126	0.424668	-0.0784156	0.372629	0.295196	0.13768	1.0576	0.614457	-0.475949
AAEL010847	zinc finger protein	4.87427	4.40289	0.0128492	4.02343	4.37446	-0.0442434	6.20889	2.49197	-0.75587	18.5453	7.99246	-0.926217
AAEL012168	zinc finger protein	5.24021	2.94384	-0.657947	2.76598	1.89335	-0.694322	10.1987	2.28266	-1.6104	20.8485	6.81388	-1.30891
AAEL012224	zinc finger protein	16.5261	12.8895	-0.173281	7.73045	7.45463	-0.199443	85.073	60.6499	0.024623	42.3943	17.8496	-0.949642
AAEL012938	zinc finger protein	4.09921	3.61372	-0.0350834	3.38832	5.02838	0.405234	2.13683	2.37052	0.680672	7.31669	10.7062	0.826791
AAEL013028	zinc finger protein	98.6114	77.6748	-0.183317	38.6582	43.3012	-0.0049583	47.9454	27.6562	-0.274295	87.9057	43.581	-0.714227
AAEL014034	zinc finger protein	37.5855	26.0118	-0.36085	38.9092	41.4379	-0.0734798	61.3983	18.9938	-1.14895	172.397	64.0341	-1.13544
AAEL015293	zinc finger protein	3.07713	2.28572	-0.244515	1.86853	2.44805	0.23021	5.05931	1.44404	-1.27282	13.2638	5.0999	-1.08734
AAEL017080	zinc finger protein	1.53739	0.825805	-0.741514	0.771166	0.998159	0.218388	1.91422	0.844697	-0.62722	5.96856	1.90293	-1.34491
AAEL001863	zinc carboxypeptidase	16245.5	17673.8	0.289091	17654.9	16703.4	-0.274368	3055.91	2868.73	0.443191	425.42	599.632	0.764746
AAEL011261	yemanuclein	18.2786	15.3943	-0.0623637	31.7892	25.7274	-0.464628	20.2675	8.83504	-0.672734	68.7703	34.4899	-0.703868
AAEL014001	yellow protein precursor, putative	0.177091	0.11509	-0.44408	0.0368296	0.0375815	-0.103951	8.70332	2.60011	-1.17599	30.1424	8.40123	-1.53523
AAEL006830	yellow protein precursor	1.56845	1.25424	-0.251362	0.0924499	0.259311	1.34795	134.781	22.6652	-2.01091	177.686	49.714	-1.54581
AAEL001375	Y-box binding protein	48.4066	47.7865	0.198327	301.05	310.286	-0.135084	32.4562	41.0711	0.854391	443.699	571.24	0.640333
AAEL013821	xylulose kinase	33.2446	34.8269	0.237404	16.5891	22.1294	0.247018	89.4478	130.651	1.03232	177.328	239.757	0.70985
AAEL000618	wingless protein, putative	4.01939	2.97057	-0.263226	0.329211	3.71153	3.26651	0.486109	0.226961	-0.61593	0.939364	0.162918	-2.17776
AAEL016999	white protein; eye pigment transporter	0.269163	0.271514	0.234481	0.183396	0.1849	-0.14763	11.8404	2.26887	-1.82506	37.4639	12.3486	-1.30613
AAEL017391	wd-repeat protein; K11798 bromodomain and WD repeat domain containing protein 1/3	109.445	61.7391	-0.674936	53.887	46.6294	-0.354901	200.925	64.1484	-1.09562	558.459	180.977	-1.3303
AAEL002802	WD-repeat protein	12.202	14.4882	0.417117	15.8059	12.1515	-0.531457	22.7532	9.94488	-0.644291	61.2135	27.5227	-0.86175
AAEL003127	WD-repeat protein	0.491796	0.577308	0.385466	0.314179	0.164605	-1.0077	1.64538	0.490215	-1.15453	3.83008	1.31735	-1.23669
AAEL003539	WD-repeat protein	18.8343	15.0087	-0.16166	17.6428	18.7674	-0.0779846	23.8738	11.2373	-0.545665	63.7699	32.2091	-0.692726
AAEL005510	WD-repeat protein	7.8988	6.19211	-0.18185	6.86983	8.42273	0.141611	9.49891	3.65945	-0.841091	26.1682	9.59101	-1.15515
AAEL007245	WD40 protein	58.9577	39.5748	-0.42197	14.8145	19.8655	0.251428	27.1797	9.59721	-0.974986	68.8576	28.9788	-0.948537
AAEL012158	WD repeat-containing protein 48 homolog	35.4113	28.6456	-0.132628	27.898	31.6104	0.0184444	26.3876	13.467	-0.42504	74.0462	35.0885	-0.784151
AAEL011639	WAP four-disulfide core domain protein 2 precursor, putative	0.190704	0.499344	1.54768	0.127776	0.202939	0.490418	18.3	26.327	1.00772	28.9474	38.3291	0.682664
AAEL006019	voltage-gated sodium channel	0.0460361	0.0230181	-0.605535	0.0368296	0.091698	1.04692	2.98686	1.0719	-0.957065	7.1742	2.15056	-1.44076
AAEL012311	vitellogenin, putative	4.17346	3.68463	-0.0146803	2.46156	3.2598	0.213858	37.1527	30.1826	0.23235	57.6566	73.4761	0.62171
AAEL014561	Vitelline membrane protein 15a-3 {ECO:0000303|PubMed:9887508}	7.59226	7.21901	0.0320926	0.0901942	0.0187908	-2.16791	705.552	108.226	-2.15762	0.593976	0.307215	-0.678499
AAEL001749	ventrhoid transmembrane protein, putative	2.78309	1.97102	-0.335748	0.590777	0.596793	-0.134408	6.31703	1.97006	-1.14503	11.1617	2.76223	-1.72727
AAEL000793	venom allergen	0.0873698	0.581023	2.90161	0.0360777	0.220226	2.25338	9.15756	15.5159	1.32318	18.8993	17.1411	0.120527
AAEL010747	vasodilator-stimulated phosphoprotein	12.7628	6.12541	-0.920836	7.75451	6.28059	-0.471014	25.146	6.69411	-1.33135	79.7811	19.6764	-1.72386
AAEL013093	valacyclovir hydrolase	8.21624	6.91879	-0.066139	6.18058	9.8929	0.501559	6.67833	7.17832	0.61405	13.2528	25.572	1.20149
AAEL014053	vacuolar proton ATPases	1.79059	2.03821	0.339734	0.785445	10.7948	3.5564	31.9095	15.8752	-0.485812	65.4021	46.6147	-0.201604
AAEL002464	vacuolar ATP synthase subunit f	55.4776	77.6475	0.681811	63.0657	82.5504	0.218208	19.0702	14.6802	0.150666	24.9357	20.9795	0.0353314
AAEL002194	uricase	4.49646	0.553796	-2.755	0.312676	0.721561	1.01095	39.4295	41.8318	0.651198	225.034	326.594	0.826203
AAEL006314	upstream transcription factor	3.412	2.85041	-0.0922417	5.68978	6.99614	0.122088	2.0231	0.39948	-1.75875	7.56706	1.79773	-1.76823
AAEL012922	unconventional myosin 95e isoform	1.22974	0.61394	-0.786158	0.220978	0.613328	1.25951	1.98196	0.472314	-1.54446	6.64353	1.60222	-1.74895
AAEL004048	UNC93A protein, putative	0.227335	16.651	6.29113	0.0729073	51.4653	9.14669	11.6057	2.00126	-2.08333	11.4528	4.00498	-1.17267
AAEL006073	ubiquitin-conjugating enzyme E2-230k	7.36147	5.58523	-0.235268	4.83068	5.57255	0.0336256	19.2601	6.43208	-1.05196	63.2579	20.3858	-1.34273
AAEL006910	ubiquitination factor E4	102.307	70.7838	-0.373706	40.7252	44.8616	-0.0220229	109.592	71.831	-0.0751286	142.623	73.1452	-0.672652
AAEL001540	ubiquitin specific protease	63.5067	51.5436	-0.131055	75.4381	75.2446	-0.172456	46.2771	23.7494	-0.424445	98.806	50.4712	-0.679303
AAEL011287	ubiquitin specific protease	9.50388	6.88823	-0.298555	7.32984	7.81165	-0.0686302	25.8995	5.99918	-1.5526	91.2927	27.7117	-1.42574
AAEL018245	ubiquitin ligase E3; K11978 E3 ubiquitin-protein ligase UBR3	67.7069	63.0659	0.0579435	43.2567	40.663	-0.245249	63.4635	33.1091	-0.409008	154.619	66.2318	-0.931749
AAEL008515	ubiquitin conjugating enzyme 7 interacting protein	7.3502	4.44323	-0.562198	2.51344	2.18197	-0.340839	1.8133	0.717176	-0.803762	5.55426	1.24565	-1.84533
AAEL010583	ubiquitin conjugating enzyme 7 interacting protein	0.151722	0.230181	0.612816	0	0	5.12548e-15	6.85857	1.00268	-2.17518	20.776	5.07483	-1.7456
AAEL012112	ubiquitin conjugating enzyme 7 interacting protein	0.0460361	0.0206668	-0.621879	0	0	5.12548e-15	0.522895	0.217764	-0.635992	2.34049	0.300707	-2.62124
AAEL012673	ubiquitin conjugating enzyme 7 interacting protein	3.26647	2.24439	-0.360678	1.5754	0.840321	-1.08853	1.88203	0.349637	-1.83447	3.83104	0.721511	-2.11518
AAEL014066	ubiquitin conjugating enzyme 7 interacting protein	0	0	0	0	0	5.12548e-15	0.172766	0.072588	-0.60529	0.903051	0.159199	-2.13085
AAEL012807	ubiquitin carboxyl-terminal hydrolase isozyme L3	32.3379	30.3981	0.11028	18.7936	24.4466	0.208932	15.7671	5.64256	-0.965185	32.3547	13.542	-0.961997
AAEL013536	ubiquitin (ribosomal protein L40)	987.345	1320.87	0.60391	1719.8	1860.56	-0.0579848	1144.5	1104.6	0.453503	3913.73	5005.66	0.629436
AAEL003877	ubiquitin	664.293	507.671	-0.225671	225.028	242.298	-0.0553574	316.812	302.095	0.4357	130.235	173.121	0.690552
AAEL006511	ubiquitin	690.004	869.48	0.517175	1443.43	1548.7	-0.0700309	724.117	772.237	0.593926	2934.08	3870.62	0.671059
AAEL003675	ubiquinol-cytochrome c reductase iron-sulfur subunit	109.718	120.581	0.319739	316.778	349.804	-0.0243552	69.0813	95.1044	0.97285	282.686	350.144	0.576396
AAEL005269	ubiquinol-cytochrome c reductase complex core protein	121.247	154.633	0.544405	282.058	323.569	0.032145	76.9546	93.5648	0.801523	301.337	364.079	0.544332
AAEL000766	ubiquinol cytochrome C oxidoreductase-subunit 6.4kD-subunit, putative	20.2608	39.3795	1.18478	55.3706	62.3392	0.00625657	14.3882	17.2708	0.773558	51.5733	61.4983	0.535197
AAEL001044	tyrosyl-tRNA synthetase	77.1715	84.316	0.306673	127.14	127.418	-0.161082	111.132	116.496	0.577283	309.905	391.364	0.612059
AAEL004592	tyrosine-protein kinase src64b	11.8535	7.75202	-0.457403	4.33085	4.64655	-0.0585306	21.7585	10.9861	-0.420148	32.0633	13.4108	-0.968868
AAEL004932	tyrosine-protein kinase	1.80185	1.92968	0.279987	1.8302	1.04176	-0.976842	1.59554	1.50308	0.428882	1.84337	1.14046	-0.41387
AAEL018341	tyrosine-protein kinase	123.346	107.178	-0.0485121	61.1445	69.0009	0.00670062	3.64549	1.81207	-0.509508	7.50004	2.36841	-1.36501
AAEL007971	tyrosine transporter	9.16381	7.79348	-0.0860065	3.33946	3.61607	-0.0425642	28.1904	11.5572	-0.751465	45.8354	16.5277	-1.17918
AAEL009924	type II keratin, putative	0.452813	0.515308	0.351137	0.585514	0.889926	0.429159	2.87289	0.71693	-1.40336	8.42824	3.062	-1.16531
AAEL013891	type i inositol-1,4,5-trisphosphate 5-phosphatase	2.12546	2.55538	0.401241	1.33488	2.28269	0.596111	9.11273	3.77342	-0.755994	16.5381	7.77928	-0.802874
AAEL006522	turtle protein, isoform	20.6305	10.9242	-0.76115	20.3923	22.6991	0.0099848	1.7642	0.94003	-0.333924	2.83578	1.43277	-0.678243
AAEL013963	tumor necrosis factor induced protein	59.6775	42.3423	-0.32356	23.1169	26.119	0.0106944	11.2689	7.32596	-0.099523	23.7235	11.5236	-0.752567
AAEL002851	tubulin beta chain	304.957	265.224	-0.00469737	603.593	630.198	-0.105354	429.315	213.91	-0.486557	995.691	537.995	-0.599874
AAEL005052	tubulin beta chain	51.8322	65.6905	0.547932	136.208	156.275	0.0331803	7.15499	10.4665	1.0517	48.3735	72.3923	0.865945
AAEL004172	tubulin alpha chain	1.79715	1.51585	-0.0724949	1.35442	1.77609	0.233837	34.5372	7.38369	-1.66326	77.5987	21.5739	-1.55099
AAEL003208	Tubby, putative	2.62902	1.46276	-0.681936	1.13495	1.47319	0.192865	3.17243	1.51252	-0.578209	3.39347	1.12183	-1.31203
AAEL008080	trypsin-eta, putative	183.172	190.239	0.228917	83.5369	102.934	0.158279	3.89495	8.28431	1.55997	6.01518	6.51304	0.386327
AAEL008097	trypsin-eta, putative	84.1395	101.687	0.488451	111.531	121.796	-0.00946688	19.4318	18.5616	0.461446	4.11687	7.55013	1.14178
AAEL013628	trypsin-eta, putative	364.445	413.344	0.379832	609.476	678.804	-0.000171407	0.167921	0.204215	0.616047	0.216924	1.13299	2.60976
AAEL008079	trypsin-alpha, putative	257.894	596.407	1.37264	321.109	324.082	-0.11138	0.945859	1.98484	1.65706	2.58071	0.831353	-1.35358
AAEL006121	trypsin, putative	0.390813	0.505903	0.554867	0.201435	0.276598	0.284095	6.31367	2.68362	-0.687865	21.8531	8.28384	-1.11026
AAEL006123	trypsin, putative	0.17474	0.0436849	-1.62382	0	0.0360777	2.61677	3.65444	0.730478	-1.72033	16.4208	5.03105	-1.41372
AAEL006700	trypsin, putative	0.54204	8.3437	4.10094	0.111241	5.09452	5.27	6.23262	0.857507	-2.36292	1.68322	0.552987	-1.28006
AAEL007102	trypsin, putative	0.0850186	0.0230181	-1.48036	0.0541165	0.27735	2.03216	7.66508	12.2816	1.21609	100.404	133.233	0.679339
AAEL007596	trypsin, putative	0.291687	0.089721	-1.49618	0.0360777	0.111993	1.27767	37.0088	33.6975	0.395739	35.4421	48.0792	0.714853
AAEL013714	trypsin, putative	2265.11	4586.95	1.22305	88.9102	94.7598	-0.0433083	1.12708	0.962775	0.269897	0.994299	2.65515	1.69594
AAEL017403	Trypsin Modulating Oostatic Factor	15.2719	13.5029	-0.0944167	0.0721554	0.0360777	-1.03878	1257.92	239.003	-1.80842	0.771797	0.839721	0.385248
AAEL013712	Trypsin 5G1 Precursor (EC 3.4.21.4)	1641.75	3705.47	1.3509	8.16563	11.0016	0.30697	0.850279	0.65403	0.166206	0.418015	1.77723	2.35548
AAEL007818	Trypsin 3A1 Precursor (EC 3.4.21.4)	4918.47	17001.3	2.05616	128143	129584	-0.171655	2.94933	14.5602	2.72951	11.6329	221.374	4.48938
AAEL006425	trypsin	10195.9	10839.2	0.249119	6035.37	4504.21	-0.584838	15.7919	7.08594	-0.734909	4.82909	13.8333	1.78802
AAEL007601	trypsin	9.08918	105.329	3.81851	10.6339	7.44638	-0.688804	0	0	0	0	0.0400323	2.79833
AAEL008085	trypsin	581.35	1002.47	1.00001	2178.6	2113.29	-0.234759	0.531353	0.563541	0.422652	0.512052	2.97169	2.77509
AAEL008093	trypsin	659.079	915.309	0.678893	1783.8	1596.71	-0.338654	0.595237	0.449815	0.0275503	0.396604	3.60102	3.43338
AAEL010202	trypsin	636.075	1287.04	1.19992	1.23642	1.16652	-0.188677	0.418119	0.177118	-0.719446	0.256956	0.445004	1.04592
AAEL011553	trypsin	1.05401	3.36522	1.75913	0.578754	0.281861	-1.06745	0.29109	0.286246	0.533389	0.51856	0.061443	-2.66943
AAEL013703	trypsin	177.707	617.943	2.06038	2315.45	2422.72	-0.106967	0.390776	0.8759	1.56311	1.0902	5.02629	2.47376
AAEL013707	trypsin	27.4705	151.153	2.73495	120.301	119.397	-0.18451	0.018147	0	-1.7423	0.0195513	0.0782051	1.88743
AAEL013713	trypsin	5106.16	6784.89	0.593312	7.2449	7.16451	-0.14561	2.50486	2.08042	0.249591	2.01187	4.69955	1.51689
AAEL013715	trypsin	24.4131	135.71	2.7399	44.938	47.5554	-0.0653987	0	0.0227453	2.05095	0	0.0391026	2.78788
AAEL010864	TRP-phosphatase, putative	11.5077	9.17073	-0.165446	6.6962	7.51476	-0.0051079	7.90994	7.42031	0.425602	12.0964	16.4177	0.716334
AAEL006575	troponin C	0.530778	0.975175	1.04734	1.42732	0.988391	-0.86498	6.54055	16.1684	1.74743	6.4341	4.85405	-0.123551
AAEL009164	tRNA delta(2)-isopentenylpyrophosphate transferase	0.471129	2.53855	2.67034	2.38865	2.28795	-0.217699	0.522649	1.00728	1.38337	5.7489	6.47025	0.44409
AAEL001393	triple functional domain, trio	136.92	95.5993	-0.350743	134.898	139.47	-0.117382	36.0074	13.3701	-0.88493	136.83	48.2668	-1.20585
AAEL005991	tricarboxylate transport protein	63.3654	61.1342	0.1261	51.3321	64.3219	0.15581	200.309	255.72	0.851078	858.157	953.976	0.440923
AAEL011144	triacylglycerol lipase, pancreatic	0	0.0643517	3.28517	0	0.0187908	1.83534	5.29522	4.86421	0.368389	3.42328	5.57745	0.972819
AAEL005706	triacylglycerol lipase	42.9137	25.0084	-0.615738	13.7509	16.6327	0.0969667	24.6562	15.6023	-0.158699	51.1953	36.3481	-0.210898
AAEL006446	trehalose-6-phosphate synthase	113.078	127.989	0.340048	13.2436	37.6241	1.34034	1664.39	1318.33	0.21828	1266.88	1532.15	0.557413
AAEL010032	translocon-associated protein, beta subunit precursor (trap-beta) (signal sequence receptor beta subunit)	60.7966	88.7025	0.744073	143.683	172.171	0.0879065	120.366	165.653	0.951484	192.45	222.572	0.483798
AAEL003285	translocation associated membrane protein	265.989	341.761	0.551837	455.182	521.874	0.0242198	173.945	240.148	0.967801	190.372	222.378	0.50085
AAEL003872	translationally-controlled tumor protein homolog (TCTP)	1051.55	1166.9	0.327898	2446.86	2652.75	-0.0602676	1149.26	1089	0.428258	5190.92	6994.14	0.701728
AAEL010499	transcriptional regulator ATRX (X-linked helicase II)	0.144668	0.0690542	-0.949928	0.0180388	0.0180388	-0.105086	12.8937	2.37775	-1.87682	21.2852	5.77586	-1.58553
AAEL012404	transcription factor sp8,sp9	0	0.0206668	1.96077	0	0	5.12548e-15	0.472806	0.131627	-1.24381	2.65892	0.421734	-2.35699
AAEL011858	transcription factor IIIA, putative	1.64122	1.46697	0.0504204	1.66259	1.85276	-0.0141097	2.76302	1.77602	-0.162324	9.51751	4.01717	-0.952204
AAEL010222	transcription factor GATA-4 (GATA binding factor-4)	22.6837	19.7276	-0.0300719	10.1439	12.2357	0.0985215	45.2662	40.6425	0.367756	49.9898	62.9653	0.609967
AAEL014932	transcription factor btf3	68.5804	63.562	0.0637438	136.885	138.021	-0.15873	47.5414	50.7646	0.597531	372.685	461.976	0.586373
AAEL018031	transcription factor BTD, putative (buttonhead protein, putative); K09200 transcription factor Sp, invertebrate	0.223127	0.345271	0.69778	0.0368296	0.146566	1.69174	18.5199	2.3821	-2.36532	64.6088	15.9795	-1.7279
AAEL009389	transaldolase	47.1754	65.6152	0.670591	64.1938	75.6527	0.0721423	86.5846	74.1923	0.285943	229.728	220.924	0.225254
AAEL017523	Toll-like receptor	0.193055	0.0436849	-1.7832	0.0360777	0.166861	1.85157	2.76836	4.2133	1.11068	7.56621	8.29122	0.402065
AAEL001771	toll	0.0667029	0.0460361	-0.315112	0.0932019	0.147318	0.509978	17.6111	14.7845	0.243625	42.0594	55.4107	0.687952
AAEL006649	tnf receptor associated factor	3.70233	8.2932	1.32124	2.14889	8.48811	1.81072	10.0136	3.20939	-1.13255	5.30756	4.07949	-0.078699
AAEL002565	titin	165.961	110.952	-0.395315	253.164	184.084	-0.624527	182.199	141.897	0.152347	138.195	124.225	0.13394
AAEL006411	timeless circadian protein	436.755	269.012	-0.528501	195.285	203.765	-0.0917664	71.6763	67.6435	0.396893	149.237	187.182	0.607803
AAEL011653	thyroid hormone receptor interactor	0.528427	0.531272	0.166674	0.311172	0.481792	0.458694	13.2211	2.80433	-1.65838	29.2003	8.7867	-1.43137
AAEL001246	Thymidylate kinase, putative	1.85964	1.66337	-0.0030961	1.17479	1.65508	0.318549	7.84458	1.90133	-1.47789	21.0952	6.68542	-1.35526
AAEL003443	threonine dehydrogenase	0.170037	3.1562	4.29264	0.110489	0.594537	2.19216	6.63308	2.7608	-0.739523	27.3563	7.61724	-1.55569
AAEL003564	threonine dehydratase/deaminase	0	0	0	0.0541165	0.185652	1.45108	3.90973	0.490215	-2.41224	0.623754	0.200161	-1.28192
AAEL003568	threonine dehydratase/deaminase	0.126352	0	-3.9864	0.110489	0.430684	1.71154	12.1212	18.8893	1.18898	118.555	152.031	0.644292
AAEL009351	thioredoxin, putative	62.8171	83.5564	0.602549	99.1593	113.271	0.0289388	55.3892	52.2931	0.44788	121.826	140.925	0.487347
AAEL004112	Thioredoxin Peroxidase.	177.714	183.994	0.246855	137.261	171.684	0.177769	158.949	63.7055	-0.788133	365.447	185.484	-0.691188
AAEL013528	thioredoxin peroxidase	21.2835	32.5446	0.819879	40.6793	46.8406	0.031847	25.4405	24.4065	0.440505	60.4979	56.8276	0.189004
AAEL005137	tetraspanin, putative	1.31426	2.98047	1.34149	0.625351	1.44763	1.03881	27.3874	16.3503	-0.21578	41.3973	23.7828	-0.506069
AAEL010102	tetraspanin, putative	0.728536	3.12984	2.22199	0.388591	5.62442	3.68457	16.8197	12.969	0.181662	19.9017	18.9517	0.231205
AAEL010967	tetraspanin, putative	1.83897	2.01284	0.303042	0.533653	1.65057	1.44014	11.4809	5.97915	-0.42061	18.1757	11.7415	-0.338968
AAEL012528	tetraspanin, putative	71.6772	72.8881	0.183536	16.3869	20.3676	0.154885	4.88096	0.576598	-2.58998	1.20841	0.751289	-0.348127
AAEL017438	tetraspanin, putative	0.866644	1.53652	0.991704	0.789956	2.25037	1.33239	4.75467	1.97006	-0.733715	10.9531	4.81503	-0.887357
AAEL014017	testis-specific serine/threonine kinase 22c	0.0206668	0.0230181	0.154395	0	0	5.12548e-15	1.93672	0.217764	-2.48807	4.06191	1.08555	-1.60547
AAEL002686	testisin precursor, putative	0.216073	0.0690542	-1.38922	0.220978	0.298396	0.234784	1.10483	2.94975	1.91581	111.07	142.671	0.651039
AAEL006439	testis/ seletal muscle dual specificty phosphatase	4.24202	3.95515	0.0773317	2.25186	4.79763	0.913892	9.46434	7.6035	0.203484	9.92344	11.1568	0.455066
AAEL014755	tep2	1.49605	0.819245	-0.701435	0.742607	0.633622	-0.336695	10.7349	9.4017	0.261797	30.4844	42.8086	0.778034
AAEL002182	t-diRNAhydrouridine synthase	15.1339	17.2488	0.361711	44.2495	48.5423	-0.0478265	15.4453	14.3879	0.405786	127.56	166.72	0.657831
AAEL000661	t-cell specific transcription factor, tcf	0.514814	0.459867	0.0193822	0.274342	0.299148	-0.0549326	7.88621	1.40701	-1.90079	20.7554	5.4314	-1.63661
AAEL013653	tata-box binding protein	29.125	17.1685	-0.602003	21.1169	23.2749	-0.0156687	44.5225	18.1843	-0.776137	133.652	55.6502	-0.972126
AAEL014955	tartan protein, putative	27.2205	13.024	-0.925273	4.06705	5.08023	0.203939	0	0	0	0.020481	0	-1.76263
AAEL008183	t complex protein	3.19506	2.48162	-0.173786	4.38196	4.15725	-0.234078	6.53241	1.57033	-1.48942	16.2615	6.43218	-1.03689
AAEL007300	syntaxin binding protein-1,2,3	8.82546	2.54931	-1.64099	4.79459	1.86253	-1.56837	0.954563	0.408431	-0.649256	0.918883	0.669365	-0.160536
AAEL005479	synaptogyrin,	0.468778	0.400218	-0.0783088	0.0187908	0.257055	3.26333	4.43139	0.775969	-1.95431	18.5965	4.75826	-1.67321
AAEL001087	synaptic vesicle protein	2.33869	19.5745	3.21684	0.585514	26.7939	5.31543	332.305	279.784	0.292404	92.3647	101.959	0.42703
AAEL002738	synaptic vesicle protein	0.99436	5.70292	2.76057	0	0.742607	6.67633	5.39055	1.55194	-1.36273	0.563241	0.0809943	-2.38682
AAEL002743	synaptic vesicle protein	0.124001	0.28983	1.30013	0.0187908	0.225489	2.99682	0.70921	0.11348	-1.98231	3.94457	0.968212	-1.71042
AAEL005533	synaptic vesicle protein	2.81069	33.1925	3.74581	0.0541165	13.6556	7.57566	33.8864	6.98323	-1.82758	4.77401	0.837861	-2.15024
AAEL005849	synaptic vesicle protein	5.53686	342.015	6.10708	1.63779	650.392	8.45655	296.991	36.8818	-2.55202	130.816	38.0873	-1.44641
AAEL007489	synaptic vesicle protein	3.42512	54.363	4.16425	0.989888	27.6786	4.60531	42.6563	6.45696	-2.24852	6.61367	1.98573	-1.40243
AAEL012098	synaptic vesicle protein	0.0850186	0.112739	0.477494	0.16235	0	-4.78502	5.16721	2.87453	-0.313071	12.4399	4.20243	-1.26929
AAEL012567	synaptic vesicle protein	0.126352	7.44376	5.94714	0	2.0106	8.10055	10.4701	1.4929	-2.36007	1.14882	0.606992	-0.5834
AAEL012572	synaptic vesicle protein	0	14.5979	10.8619	0.0180388	2.54124	6.51851	13.2043	1.63323	-2.58732	1.10879	0.327696	-1.40298
AAEL014910	synaptic vesicle protein	0.289336	12.2609	5.59233	0.0932019	2.77275	4.6191	7.788	0.917039	-2.52625	0.176891	0.121956	-0.267854
AAEL015283	synaptic vesicle protein	142.821	149.415	0.217819	63.8361	79.6288	0.148572	7.15352	1.52	-1.75484	2.68678	0.755008	-1.47681
AAEL006006	swiprosin	49.2062	38.5204	-0.190372	14.8333	18.5073	0.161876	20.4712	9.10773	-0.651781	50.3375	19.5824	-1.06137
AAEL011495	sumo ligase	11.9103	7.40725	-0.525482	8.20923	7.87404	-0.222237	10.6735	4.13587	-0.82014	39.6807	18.0619	-0.84525
AAEL002294	sulphate transporter	1.2837	40.4818	5.18564	0.199931	31.8795	7.05239	45.0601	8.47785	-1.97195	9.84422	2.28736	-1.78858
AAEL006372	sulphate transporter	453.559	395.375	-0.0161263	649.95	614.031	-0.260565	9.23976	2.04774	-1.65258	20.5263	6.36705	-1.37982
AAEL010822	sulphate transporter	19.6113	19.015	0.103209	19.4355	18.7974	-0.201078	10.0044	14.5632	1.03424	23.7189	24.1085	0.307607
AAEL013801	sulphate transporter	0.321759	5.43141	4.23186	0.091698	3.96632	5.17161	3.70863	0.839606	-1.62941	1.0818	0.244842	-1.80935
AAEL015249	sulphate transporter	190.662	184.461	0.14102	275.341	282.752	-0.132839	3.36721	0.912687	-1.37233	7.49911	4.27416	-0.514476
AAEL006344	sulfotransferase (sult)	0.328812	0.354182	0.299309	0.348753	0.280357	-0.459903	20.0035	20.82	0.553936	36.9261	55.5306	0.861142
AAEL007913	sulfotransferase (sult)	5.73151	13.5142	1.42171	0.587018	1.83096	1.45918	4.97728	0.939292	-1.8936	0.864878	0.346318	-0.97818
AAEL008898	sulfotransferase (sult)	17.3298	17.7443	0.207594	12.5551	18.7854	0.40941	19.6175	17.3754	0.331451	23.328	30.3404	0.652569
AAEL001257	sugar transporter	40.0175	53.3452	0.572648	1.00041	3.39961	1.54478	18.8508	9.21785	-0.507403	16.7932	9.62443	-0.51362
AAEL003808	sugar transporter	130.918	158.887	0.463259	159.127	176.486	-0.0216153	10.332	5.871	-0.278837	22.6706	10.2771	-0.85838
AAEL006432	sugar transporter	3.82918	2.0053	-0.769348	0.724568	0.427676	-0.843858	0.663227	0.263255	-0.866797	2.6114	0.663787	-1.64297
AAEL007126	sugar transporter	1.2884	74.0716	6.00963	0.0924499	31.4195	8.15324	62.4794	9.87731	-2.22248	9.03042	2.04345	-1.79305
AAEL007128	sugar transporter	0.167686	27.7264	7.42893	0.0180388	31.1541	10.092	20.3998	3.05838	-2.25037	8.12554	1.81909	-1.81293
AAEL007131	sugar transporter	0.643023	17.0892	4.87844	0.0556203	10.7896	7.27176	14.3995	2.3463	-2.14304	2.17383	0.40962	-2.05888
AAEL007136	sugar transporter	26.8696	27.1278	0.187285	13.1662	16.3291	0.14684	101.18	98.3518	0.460053	80.3774	103.974	0.647579
AAEL007138	sugar transporter	0.434004	9.22741	4.51831	0	6.99238	9.87227	7.62854	0.866704	-2.63051	2.47547	1.29963	-0.593141
AAEL007139	sugar transporter	2.36406	20.7696	3.30658	0.516366	27.2494	5.53037	12.6138	2.09635	-2.12025	7.01027	1.44392	-1.94703
AAEL007930	sugar transporter	0	2.3872	8.26188	0	5.22605	9.47815	1.89993	0.322294	-2.04795	1.20748	0.265323	-1.82925
AAEL012981	sugar transporter	0.273371	10.1283	5.31225	0	23.7123	11.6401	10.7642	1.41136	-2.44272	7.12848	0.756867	-2.88821
AAEL011519	sucrose transport protein	6.44507	7.82714	0.474243	25.3507	21.7619	-0.428479	11.1905	16.6591	1.07454	23.125	33.6436	0.814598
AAEL008871	succinate dehydrogenase	30.8713	48.3453	0.852553	60.7116	71.9998	0.086606	17.6228	18.8702	0.603417	44.4476	49.6794	0.435894
AAEL001655	structural maintenance of chromosomes smc4	6.55163	4.61377	-0.339179	7.6425	7.83796	-0.121612	15.6899	7.44519	-0.54136	60.9371	28.3744	-0.814662
AAEL003449	structural maintenance of chromosomes smc2	4.51873	3.47511	-0.20107	3.67394	3.9746	-0.0263302	13.8696	6.02078	-0.655861	48.2688	18.844	-1.0547
AAEL002581	structural maintenance of chromosomes 6 smc6	3.42896	2.73482	-0.151391	4.77205	9.90493	0.894142	7.21814	2.50552	-0.996024	29.4193	9.6133	-1.32177
AAEL010913	structural maintenance of chromosomes 5 smc5	6.52576	5.51803	-0.0697828	8.14909	11.7938	0.380879	8.40935	3.03178	-0.912412	37.0412	16.781	-0.846993
AAEL018261	Stromal interaction molecule, putative; K16059 stromal interaction molecule 1	22.2375	23.4181	0.264098	20.9403	20.2127	-0.194524	68.084	38.2932	-0.281428	154.798	72.1341	-0.808224
AAEL015320	striatin	28.8624	18.7891	-0.468334	12.9189	14.7296	0.0263111	31.1707	12.1195	-0.837186	76.3037	28.5198	-1.12338
AAEL007281	stretchin-mlck	0.0413337	0.0667029	0.702556	0.0901942	0.111993	-0.0055547	0.381579	1.69908	2.60129	0.716862	0.483177	-0.273134
AAEL013913	stretch regulated skeletal muscle protein, putative	0.35839	0.743137	1.23873	1.30632	1.81292	0.344799	0.309237	0.508608	1.22844	1.53334	2.71473	1.10892
AAEL009596	sterol o-acyltransferase	39.8343	29.4315	-0.26414	0.382575	0.444211	0.0550699	32.8196	30.3366	0.410836	41.6756	14.1081	-1.26087
AAEL004126	sterol desaturase	8.21215	11.254	0.65477	8.4768	8.08225	-0.225869	8.66924	13.1367	1.10207	31.6036	38.3933	0.551891
AAEL012425	sterol desaturase	0.512463	7.99013	4.15961	0.728321	1.36571	0.588	5.60158	3.1414	-0.219785	3.72861	2.54342	-0.258175
AAEL015661	sterol carrier protein-2, putative	776.829	880.842	0.360189	16.4651	21.2943	0.227166	1.49511	5.35509	2.2726	0.793208	1.14696	0.809246
AAEL008484	steroid receptor-interacting snf2 domain protein	60.6691	39.0357	-0.473801	46.2489	45.5185	-0.182308	55.7378	29.6926	-0.371753	127.75	64.8277	-0.684937
AAEL000705	steroid dehydrogenase	0.0206668	0.305794	3.57803	0	0.130783	4.17064	2.44582	3.36015	0.992753	6.17621	7.47849	0.559581
AAEL003611	stearoyl-coa desaturase	3.32748	3.91852	0.415779	2.42098	2.32178	-0.220222	51.8332	48.5027	0.436545	89.7732	116.407	0.648974
AAEL012840	stathmin	1.241	0.602678	-0.877749	0	0.0556203	3.09087	14.6671	2.9904	-1.71913	50.0566	13.9528	-1.55987
AAEL010602	starch branching enzyme ii	30.9594	40.1505	0.55929	87.3093	91.0505	-0.106148	97.6523	183.519	1.43084	287.376	298.653	0.33772
AAEL011686	starch branching enzyme ii	9.85139	12.0731	0.478028	21.1747	29.4856	0.319943	18.0308	29.0288	1.21299	64.6019	72.4194	0.436553
AAEL017168	splicing factor; K13091 RNA-binding protein 39	1.01131	0.388956	-1.24623	0.128528	0.300652	0.988073	5.52218	1.47984	-1.34949	16.0382	5.51704	-1.24771
AAEL006289	spire	11.5378	10.3277	-0.0027667	7.59139	7.99881	-0.0822273	4.66681	1.1573	-1.47431	21.8969	5.32987	-1.7437
AAEL006302	spire	2.31901	1.4468	-0.518292	1.48746	1.24319	-0.429389	0.700013	0.054441	-2.93517	3.2203	1.51846	-0.798167
AAEL004285	sphingosine kinase a, b	58.5675	35.1515	-0.581049	5.91905	5.82736	-0.159171	19.9681	6.96154	-1.00743	40.1377	13.1306	-1.31645
AAEL008510	sphingosine kinase a, b	7.58459	4.7317	-0.541696	0.478785	0.783948	0.518777	2.94523	0.813001	-1.36003	5.51986	1.5687	-1.52905
AAEL003402	sphingomyelin phosphodiesterase	23.9928	29.614	0.467948	2.38565	6.87512	1.36022	332.617	326.986	0.497087	54.4539	53.1056	0.241803
AAEL007412	sphingomyelin phosphodiesterase	0.0620005	0	-3.05142	0	0	5.12548e-15	0.445463	0.072588	-1.93069	2.07517	0.477598	-1.79907
AAEL002992	sphingolipid delta 4 desaturase/c-4 hydroxylase protein des2	4.40216	8.56953	1.16976	35.2045	41.8355	0.101934	0.018147	0	-1.74232	0	0.020481	1.9968
AAEL012813	sphingolipid delta 4 desaturase/c-4 hydroxylase protein des2	2.44017	5.85773	1.47483	21.3912	25.8605	0.132278	0	0	0	0	0	0
AAEL000499	spaetzle-like cytokine	0.0850186	0.200109	1.27564	0	0	5.12548e-15	5.52653	0.866704	-2.09763	16.0195	4.1364	-1.66157
AAEL001929	spaetzle-like cytokine	0.108037	1.75915	4.08366	0.0187908	1.5461	5.76428	1.67248	0.167921	-2.75244	0.441285	0.040962	-2.92801
AAEL008596	spaetzle-like cytokine	0.257407	0.713066	1.60538	0.256303	0.704274	1.23576	2.39548	2.80047	0.733119	20.6122	30.2399	0.833039
AAEL013433	spaetzle-like cytokine	0.0620005	0.0667029	0.200023	0.0541165	0.222481	1.70318	25.2731	28.3178	0.675494	29.6438	38.5505	0.655265
AAEL014950	spaetzle-like cytokine	0.365444	0.643517	0.998664	0.1849	1.03649	2.30258	2.44582	1.1348	-0.540039	26.8935	31.234	0.505496
AAEL005484	sorting nexin	10.0253	8.27674	-0.110613	6.0904	6.27232	-0.11262	20.9409	10.62	-0.440195	40.0651	16.4234	-0.995121
AAEL001656	sodium-dependent phosphate transporter	845.278	691.734	-0.120854	201.071	215.196	-0.0575475	18.0915	4.53872	-1.45091	32.4588	13.9387	-0.919261
AAEL003426	sodium-dependent phosphate transporter	3.69899	19.6045	2.56556	4.30153	15.7631	1.67286	14.6155	2.32355	-2.21769	2.72682	0.878823	-1.28207
AAEL009749	sodium-dependent phosphate transporter	1.81125	1.23493	-0.380178	0.239016	0.112745	-1.19662	8.77763	4.29024	-0.472052	12.9966	4.82435	-1.13082
AAEL009753	sodium-dependent phosphate transporter	0	0	0	0	0.682475	6.52395	3.00016	0.517559	-1.98545	1.40113	0.682408	-0.719523
AAEL009888	sodium-coupled cation-chloride cotransporter	0.151722	0	-4.20175	0.0180388	5.68379	7.62285	32.1754	4.80534	-2.27513	5.61849	3.15413	-0.524357
AAEL008915	sodium-and chloride-activated ATP-sensitive potassium channel	14.5872	8.80194	-0.582803	3.583	3.41013	-0.203136	5.22674	1.11641	-1.64393	14.8289	4.23134	-1.52661
AAEL018150	sodium/solute symporter; K14388 solute carrier family 5 (sodium-coupled monocarboxylate transporter), member 8/12	3.68575	12.9739	1.9487	2.47585	2.37966	-0.175051	2.88159	1.9887	-0.0291186	3.48098	0.949591	-1.58082
AAEL001792	sodium/solute symporter	0.248002	1.33356	2.54889	0.0180388	1.11166	5.31977	1.0274	0.0953333	-2.79468	0.266253	0.0195513	-2.97519
AAEL001813	sodium/solute symporter	0.78534	62.497	6.44662	0.075163	16.2231	7.46176	41.6091	6.56609	-2.15618	3.29842	1.47184	-0.809175
AAEL001835	sodium/solute symporter	0.516671	25.3755	5.76779	0.0924499	12.6401	6.82842	21.1042	2.37775	-2.63995	2.39819	1.34617	-0.494481
AAEL002576	sodium/solute symporter	3.14618	4.37282	0.635593	4.49245	4.46617	-0.167241	13.4899	37.426	1.94018	153.702	168.366	0.393435
AAEL006995	sodium/solute symporter	0.849692	38.0435	5.60965	0.0744111	22.1128	7.94356	40.6428	6.89397	-2.07726	6.64623	1.91313	-1.45597
AAEL007016	sodium/solute symporter	0.232038	13.5746	6.00661	0.163853	6.20918	4.99755	12.0684	1.65671	-2.36237	1.93085	1.08084	-0.503936
AAEL007027	sodium/solute symporter	0.227335	10.8348	5.6452	0.0187908	6.87512	7.93343	10.5215	1.51129	-2.33735	1.56963	0.593019	-1.06061
AAEL010650	sodium/solute symporter	115.276	109.615	0.122211	46.4	51.5428	0.0283865	11.1936	2.8825	-1.42335	21.7935	6.54298	-1.44424
AAEL010148	sodium/potassium-dependent ATPase beta-2 subunit	152.432	197.7	0.527921	52.3303	97.2093	0.731567	348.054	289.78	0.261084	340.458	398.578	0.506008
AAEL004256	sodium/phosphate cotransporter, putative	22.3597	29.6698	0.585614	0.426924	1.96099	2.03688	1.83678	0.508362	-1.2936	3.59457	0.580003	-2.33054
AAEL018326	sodium/nucleoside cotransporter; K11536 pyrimidine nucleoside transport protein	54.1856	53.1783	0.164469	31.8688	36.2585	0.0124873	7.77273	2.3376	-1.15178	19.1141	6.51689	-1.25509
AAEL004485	sodium/hydrogen exchanger 5, 6, 8 (nhe5, nhe6, nhe8)	88.2157	87.6019	0.156004	70.9163	84.9751	0.0926214	33.2219	20.8096	-0.151639	51.1645	27.4396	-0.613387
AAEL009856	sodium/dicarboxylate cotransporter, putative	7.82789	12.1263	0.823583	9.61251	12.8994	0.252242	24.3885	15.2101	-0.120907	18.7064	22.6607	0.570293
AAEL006800	sodium/chloride dependent transporter	2.86204	2.53372	0.0344977	3.57622	3.57924	-0.15233	10.1322	5.20876	-0.415301	43.4623	14.772	-1.2686
AAEL010681	sodium/chloride dependent neurotransmitter transporter	28.2697	25.7657	0.0357994	14.0178	14.2952	-0.134465	23.2747	25.1497	0.636986	18.3089	24.3775	0.695284
AAEL000298	sodium/chloride dependent amino acid transporter	0.664184	0.466921	-0.315863	0.0909461	0.239016	1.17844	1.93187	0.0771863	-3.98633	0.821127	0.201091	-1.6859
AAEL003618	sodium/chloride dependent amino acid transporter	31.1209	37.1769	0.427471	12.4424	13.7939	-0.0148413	7.27307	1.30708	-1.94363	2.54068	0.868597	-1.2644
AAEL003624	sodium/chloride dependent amino acid transporter	0.383759	0.446254	0.329338	0.0932019	0.710289	2.65345	27.2691	6.81268	-1.42492	120.405	36.413	-1.43031
AAEL003626	sodium/chloride dependent amino acid transporter	6.15091	10.7175	0.931713	1.58066	5.95138	1.73401	53.3978	47.8969	0.367984	59.712	68.5818	0.485009
AAEL003627	sodium/chloride dependent amino acid transporter	54.4396	39.4512	-0.315938	21.7678	20.5359	-0.199311	2.76811	0.676776	-1.5376	1.82007	0.74757	-0.96973
AAEL003641	sodium/chloride dependent amino acid transporter	48.2412	47.3762	0.128124	26.0919	27.1668	-0.0541479	5.22698	1.35257	-1.44765	1.45792	0.715905	-0.720307
AAEL013544	snail protein, putative	0.333515	0.20246	-0.538349	0.0187908	0.0375815	0.679775	5.73559	1.04817	-1.89746	19.7789	5.45188	-1.56909
AAEL000971	smile protein	0.521373	0.331164	-0.511205	0.385583	0.428428	-0.0224069	4.07642	1.32087	-1.08957	11.6504	3.00237	-1.6706
AAEL006939	smaug protein	7.99459	5.8534	-0.289056	7.18025	6.59176	-0.292604	32.1604	8.23832	-1.41445	170.167	64.9487	-1.09123
AAEL013510	smaug protein	16.0597	10.363	-0.470571	11.7787	13.1632	-0.00279731	76.1479	19.7085	-1.40454	356.037	100.198	-1.5262
AAEL018595	Small nucleolar RNA U18	6.00265	5.77172	0.0988338	8.35503	8.54073	-0.138042	1.98221	3.60115	1.38478	8.47768	11.4593	0.695033
AAEL012935	slingshot dual specificity phosphatase	7.78421	5.13514	-0.43274	4.3504	3.76941	-0.372947	45.5308	13.0492	-1.24388	162.256	45.1955	-1.55812
AAEL005320	skeletrophin	40.3847	31.2041	-0.207723	25.4267	26.709	-0.0823263	47.0698	28.1886	-0.205903	89.7428	46.0751	-0.670855
AAEL010327	six/sine homebox transcription factors	0	0.0643517	3.28516	0.0180388	0.0368296	0.678063	1.00465	0.258656	-1.37735	12.2742	2.64771	-1.92323
AAEL004125	signal transduction protein lnk-realted	18.2636	12.418	-0.397385	8.99693	10.2702	0.0386368	45.4866	31.2509	-0.0151793	52.3653	27.5066	-0.631936
AAEL001177	signal recognition particle, 14kD, putative	1.74925	3.67621	1.26419	4.24516	4.94044	0.0454197	2.16343	1.4346	-0.0929045	5.4947	4.51804	0.0101816
AAEL018246	sigma DNA polymerase, putative; K03514 non-canonical poly(A) RNA polymerase PAPD5/7	11.2639	7.97565	-0.327165	12.8355	12.0298	-0.255234	30.573	10.7584	-0.976554	98.348	39.8162	-1.01498
AAEL004247	Sialin, Sodium/sialic acid cotransporter, putative	12.2624	54.1116	2.41219	199.124	239.656	0.0815245	8.21335	5.0089	-0.200536	4.38031	3.24352	-0.141932
AAEL004836	Sialin, Sodium/sialic acid cotransporter, putative	0.103334	0.262109	1.41288	0.0187908	1.81668	5.98568	1.39567	1.48904	0.612236	2.64309	3.6075	0.735121
AAEL014626	short-chain dehydrogenase, putative	0.0206668	0	-1.79994	0	0	5.12548e-15	0.46361	0	-5.68376	0.0400323	0	-2.54095
AAEL003139	short-chain dehydrogenase	0.404426	2.07905	2.51305	0.367544	0.653165	0.614619	3.22737	2.57983	0.194859	3.32924	3.12993	0.18609
AAEL003148	short-chain dehydrogenase	0.280425	1.85828	2.86772	0.183396	0.76215	1.81835	2.18618	1.89361	0.300597	2.30235	1.00732	-0.904701
AAEL004273	short-chain dehydrogenase	0	3.42673	8.83024	0	0.671204	6.48722	3.97772	3.28928	0.23351	2.16735	0.446863	-1.97895
AAEL005703	short-chain dehydrogenase	1.47724	2.22137	0.743948	0.600545	1.77083	1.3437	5.3141	1.06246	-1.79591	1.67392	0.948661	-0.516321
AAEL008152	short-chain dehydrogenase	149.059	152.49	0.213792	61.3723	80.1391	0.229779	9.27318	2.59141	-1.27418	19.6867	5.16788	-1.63331
AAEL008227	short-chain dehydrogenase	2.04094	3.40321	0.926991	1.47844	1.55887	-0.0996494	28.4804	18.9444	-0.0608684	21.4873	21.5808	0.290428
AAEL009625	short-chain dehydrogenase	366.886	366.591	0.155856	95.2186	102.577	-0.0559966	62.3861	65.8753	0.585133	95.7008	123.33	0.639121
AAEL010290	short-chain dehydrogenase	0.815906	0.648714	-0.167089	0.292381	0.407381	0.32854	19.8189	9.43463	-0.530237	51.3329	22.8192	-0.878589
AAEL012401	short-chain dehydrogenase	1.67785	5.14504	1.80244	2.23457	4.12117	0.700851	17.8758	8.60906	-0.543019	15.3446	9.38516	-0.420067
AAEL013491	short-chain dehydrogenase	4.26788	8.53055	1.22134	16.3395	18.4915	-0.00345462	8.27797	7.48682	0.374183	22.3849	26.5988	0.524761
AAEL009928	shoc2	3.37871	1.42613	-1.07219	1.2274	1.24845	-0.118689	2.30475	0.64894	-1.22468	11.1886	4.37107	-1.05779
AAEL014718	shoc2	2.86811	1.28332	-0.992274	0.866623	0.794468	-0.258367	1.83096	0.376735	-1.74767	6.38933	1.60315	-1.67951
AAEL007578	shk1 kinase-binding protein	2.73	2.94198	0.269852	7.05247	6.33847	-0.337517	6.56748	2.25556	-0.998002	36.4092	17.2026	-0.797486
AAEL013539	SH2/SH3 adaptor protein	26.7473	15.3037	-0.66394	10.0913	12.3064	0.137313	20.272	8.31846	-0.76468	39.336	19.8886	-0.682687
AAEL001030	S-formylglutathione hydrolase, putative	18.6465	26.0184	0.682988	22.1315	27.4547	0.150922	10.8465	10.5411	0.477678	42.0985	41.2924	0.256751
AAEL000584	sex-determining region y protein, sry	0.0826674	0.154073	0.940422	0.0187908	0.0721554	1.59364	8.58935	1.60613	-1.84806	32.9384	8.43382	-1.67337
AAEL014046	sex-determining protein fem-1	5.79822	4.15155	-0.320716	2.58709	2.97719	0.0501989	6.21784	2.20186	-0.951164	19.3106	6.05048	-1.37931
AAEL010414	set domain protein	9.51799	6.62847	-0.347334	8.91199	8.37913	-0.251027	34.4729	10.3301	-1.17053	137.984	44.1744	-1.34992
AAEL005082	serrate protein	0.484742	0.655273	0.594674	0.496072	1.386	1.31648	4.36849	2.03878	-0.564077	9.89918	3.7174	-1.11116
AAEL008684	serrano protein	2.72344	1.5802	-0.616704	1.53857	1.63028	-0.0776291	3.65928	1.85247	-0.435648	13.3616	4.14657	-1.39991
AAEL001674	serine-type enodpeptidase,	174.127	764.369	2.41	5.37335	10.5784	0.841256	0.168167	0.313589	1.30446	0.0996158	0.278367	1.70146
AAEL001690	serine-type enodpeptidase,	55.9349	646.365	3.81586	30.0251	35.1242	0.0539334	0.0408923	0	-2.51254	0	0.258815	5.30264
AAEL001693	serine-type enodpeptidase,	257.499	571.559	1.36827	86.8101	103.447	0.0833101	0.281648	0.240755	0.215626	0.120097	0.357501	1.81112
AAEL001701	serine-type enodpeptidase,	24.6811	227.377	3.47465	90.4442	82.9991	-0.289541	0	0.054441	3.30293	0.0782051	0.197372	1.4813
AAEL002360	serine-type enodpeptidase,	8472.65	7063.3	-0.106888	12.8264	13.5902	-0.0558309	4.60563	7.14145	1.14156	3.18027	5.3745	1.04153
AAEL003060	serine-type enodpeptidase,	84073.1	115429	0.64013	86675.9	85793.2	-0.195449	47.6128	51.1241	0.55933	38.7946	102.993	1.68341
AAEL006627	serine-type enodpeptidase,	63.2528	25.7141	-1.08259	0.45849	0.338234	-0.632521	0	0.072588	3.72586	0.160129	0.061443	-1.02072
AAEL008567	serine-type enodpeptidase,	11213.7	11687.5	0.199175	902.978	736.157	-0.458963	5.74503	6.82589	0.729404	3.57501	7.32025	1.3184
AAEL008769	serine-type enodpeptidase,	77.5354	482.582	2.89485	259.48	214.664	-0.463653	0.0636375	0.072588	0.767261	0.0782051	0.0782051	0.235545
AAEL008780	serine-type enodpeptidase,	12.4561	26.3314	1.29379	4.85623	4.92992	-0.139548	0	0.0408923	2.86027	0	0.0800646	3.68982
AAEL008784	serine-type enodpeptidase,	691.564	749.804	0.285462	1365.51	1419.9	-0.107372	0.372383	0.504502	0.75078	0.354712	1.71206	2.5029
AAEL009244	serine-type enodpeptidase,	1699.19	1722.96	0.200175	2006.17	2047.93	-0.12271	11.316	18.634	1.155	17.9198	7.80892	-0.919586
AAEL011929	serine-type enodpeptidase,	78.0355	42.145	-0.733268	7.09985	5.38841	-0.533413	0.0227453	0.036294	1.07951	0.0595836	0.040962	-0.237844
AAEL014188	serine-type enodpeptidase,	22764.4	25458.4	0.351409	11048.3	16015.9	0.360403	14.4896	10.5278	-0.0603951	7.23849	89.5901	3.91292
AAEL003508	serine-pyruvate aminotransferase	83.1197	115.857	0.703582	213.485	226.303	-0.0720291	27.573	13.4579	-0.51946	44.479	13.2944	-1.44819
AAEL010480	serine-pyruvate aminotransferase	7.17918	8.74563	0.450708	9.21114	12.3973	0.271126	17.6082	16.6355	0.405969	27.9941	39.2051	0.764293
AAEL005003	serine/threonine-protein kinase, putative	8.77151	7.79249	-0.0110948	14.958	11.1181	-0.597283	3.40399	2.22994	-0.101045	6.49089	4.74235	-0.172218
AAEL004761	serine/threonine-protein kinase MAK	0	0	0	0	0	5.12548e-15	0.227207	0.336089	1.02124	3.29383	0.600484	-2.13791
AAEL007544	serine/threonine-protein kinase chk2 (cds1)	1.01837	1.02356	0.203925	0.750119	0.705778	-0.256272	16.3994	4.08455	-1.44234	62.136	15.0708	-1.74855
AAEL010021	serine/threonine-protein kinase 38 (ndr2 protein kinase)	9.13423	5.04542	-0.687601	2.26915	3.3485	0.377701	5.73198	2.82978	-0.512339	13.4761	5.61007	-0.979392
AAEL014849	serine/threonine-protein kinase 38 (ndr2 protein kinase)	9.25019	6.32738	-0.397839	2.79454	2.36161	-0.429189	5.86213	3.056	-0.433183	11.9017	4.65211	-1.04932
AAEL018290	serine/threonine protein kinase; K19009 serine/threonine-protein kinase SIK3	0.854888	0.582011	-0.386245	0.564467	0.801987	0.287738	2.69503	0.54055	-1.81477	8.99895	3.08339	-1.2533
AAEL000217	serine/threonine protein kinase	42.2946	27.8061	-0.447776	27.7267	26.7316	-0.210569	46.864	13.8146	-1.22344	116.314	41.3209	-1.19337
AAEL000589	serine/threonine protein kinase	108.306	76.9315	-0.330709	84.0818	87.339	-0.10695	28.8324	11.0468	-0.831861	63.8444	26.3263	-0.982917
AAEL003896	serine/threonine protein kinase	20.5982	14.8269	-0.30371	11.4886	13.1054	0.041939	25.4306	6.11825	-1.48638	96.5368	35.3653	-1.14998
AAEL006712	serine/threonine protein kinase	0.951663	1.65161	0.979011	1.02145	1.49799	0.374946	14.2004	3.15396	-1.57911	31.7122	10.3535	-1.31588
AAEL008413	serine/threonine protein kinase	43.4765	26.1153	-0.554229	23.501	26.7631	0.0257433	11.6802	2.3642	-1.73484	38.6686	11.1188	-1.50448
AAEL009880	serine/threonine protein kinase	0.983592	0.806995	-0.0957638	0.312676	0.407381	0.240087	6.34002	1.37071	-1.65625	21.6324	5.76282	-1.60837
AAEL013390	serine/threonine protein kinase	7.98803	7.62951	0.113733	13.3593	13.1723	-0.190079	24.7548	7.81897	-1.10966	99.9351	40.6309	-1.00465
AAEL017470	serine/threonine protein kinase	5.0922	4.17976	-0.136854	3.17862	3.12902	-0.158555	15.5718	4.8528	-1.13777	41.7456	14.9134	-1.19501
AAEL004797	serine/threonine kinase NLK	10.3282	7.81922	-0.258055	3.14405	2.83513	-0.266165	7.79811	2.51931	-1.11166	21.6978	6.85017	-1.38385
AAEL012269	serine/threonine kinase NLK	9.88814	5.17041	-0.77569	2.97944	2.90128	-0.208025	9.44086	2.2967	-1.45279	14.4387	4.78522	-1.29041
AAEL002569	serine/threonine kinase	2.78074	2.04948	-0.291642	1.70694	2.11733	0.149261	16.4954	4.1073	-1.42613	47.2318	14.5783	-1.40025
AAEL005787	serine protease, putative	0.597481	0.462218	-0.190707	0.111241	0.220978	0.831289	11.0563	12.0847	0.66098	6.00492	8.94197	0.848588
AAEL006136	serine protease, putative	3.61496	3.62733	0.18853	1.74903	4.23165	1.12092	24.6451	23.2065	0.415617	89.8066	118.757	0.67901
AAEL006434	serine protease, putative	0.801798	1.68775	1.25454	0.385583	0.911724	1.03586	65.1078	64.1571	0.494071	120.951	155.416	0.641477
AAEL007106	serine protease, putative	0.301092	0.333515	0.309062	0.0556203	0	-3.22766	60.2302	59.7199	0.51094	32.6993	44.7202	0.73147
AAEL007107	serine protease, putative	0.3772	1.08606	1.70805	0.292381	0.441955	0.423783	8.24628	7.96497	0.470788	14.9825	20.6005	0.733021
AAEL003182	Serine Protease Inhibitor (serpin) homologue - unlikely to be inhibitory.	0.128703	0.808358	2.85037	0.0548684	0.0563723	-0.15848	5.25145	9.32164	1.39228	9.27743	12.0933	0.640163
AAEL003697	Serine Protease Inhibitor (serpin) homologue - unlikely to be inhibitory.	0.0436849	0.14937	1.83352	0.181892	0.223233	0.0950024	17.9734	19.7348	0.646757	51.6424	70.2195	0.715941
AAEL007420	Serine Protease Inhibitor (serpin) homologue - unlikely to be inhibitory	0	0	0	0	0	5.12548e-15	0.491199	1.08882	1.8038	0.454328	2.13749	2.47208
AAEL002704	Serine Protease Inhibitor (serpin) homologue	0.103334	0.622356	2.73849	0	0.202939	4.82562	7.38828	11.0248	1.13148	13.8188	10.8449	-0.0802218
AAEL002720	Serine Protease Inhibitor (serpin) likely cleavage at V/V.	0.6825	0.93149	0.661743	0.456986	1.48897	1.45212	110.689	138.334	0.839495	320.127	384.522	0.545446
AAEL005673	Serine Protease Inhibitor (serpin) likely cleavage at K/F.	1.34904	4.3206	1.86647	1.47694	3.46575	1.04053	73.0052	78.9744	0.621643	331.364	418.561	0.618151
AAEL013936	Serine Protease Inhibitor (serpin) likely cleavage at I/S. Transcript A.	3.73611	5.06472	0.590932	2.91404	7.84097	1.21323	125.775	124.001	0.496623	505.233	585.394	0.488002
AAEL000224	serine protease	0	0	0	0	0	5.12548e-15	1.0944	0.018147	-5.02797	0.720581	0.317469	-0.860614
AAEL002593	serine protease	0.873698	1.85172	1.2551	0.36604	0.648653	0.64003	72.0213	65.9693	0.386275	167.474	168.369	0.292291
AAEL002595	serine protease	1.72388	4.27369	1.48904	0.566723	2.48864	1.93039	115.276	112.648	0.469363	337.673	384.223	0.470298
AAEL002624	serine protease	0.342426	0.535975	0.799027	0.314179	0.259311	-0.394265	15.199	25.9723	1.29221	90.7177	116.977	0.654718
AAEL003642	serine protease	0.383759	2.66899	2.96415	1.31759	2.47736	0.733675	33.2946	38.8631	0.732563	236.714	290.065	0.570243
AAEL006568	serine protease	0.567904	0.812191	0.696665	0.438196	0.783196	0.597838	86.508	80.0356	0.418504	228.547	323.132	0.778647
AAEL007432	serine collagenase 1 precursor, putative	522.451	2250.58	2.34992	49.8957	98.5316	0.862748	1.38163	3.78114	1.97978	0.31561	0.874202	1.7073
AAEL002080	septin interacting protein, putative	1.12356	1.43739	0.498533	0.880151	1.48145	0.587619	7.35896	4.45234	-0.220366	23.1192	10.008	-0.91113
AAEL001574	septin	51.5795	38.0891	-0.263315	30.0852	35.0799	0.0527643	57.134	32.6013	-0.279435	80.013	38.5053	-0.765939
AAEL005493	septin	22.3403	19.5717	-0.0333601	14.1531	16.5854	0.0570372	44.4335	27.5965	-0.160941	78.7413	37.7734	-0.768944
AAEL011012	septin	17.3669	9.71376	-0.674943	17.7999	20.566	0.0314337	4.09046	2.50239	-0.20374	11.885	5.42946	-0.839384
AAEL007113	selenophosphate synthase	161.484	174.425	0.301289	126.474	152.168	0.0988187	68.8641	94.087	0.950668	162.697	191.08	0.504521
AAEL001523	secretory Phospholipase A2, putative	1.41809	5.50961	2.2101	29.7514	28.3048	-0.274826	1.83194	0.976078	-0.368951	3.45585	3.07313	0.111706
AAEL012043	secreted modular calcium-binding protein	3.00671	3.29567	0.318681	1.11992	3.69499	1.558	8.6327	5.4771	-0.130694	12.6336	8.76513	-0.242798
AAEL005471	Sec61 protein complex gamma subunit, putative	72.9873	121.372	0.947769	152.791	188.664	0.134724	58.8904	84.5004	1.01816	126.564	132.752	0.351347
AAEL010344	SEC14, putative	0.413831	1.09447	1.59657	0.0541165	0.0932019	0.489926	8.69486	1.39346	-2.08603	0.980326	0.602344	-0.391703
AAEL010028	sarcosine dehydrogenase	1.15833	0.860579	-0.289177	0.0180388	0.279606	3.34312	381.609	384.761	0.530074	103.617	147.971	0.781997
AAEL014936	sarcosine dehydrogenase	0.990645	0.653416	-0.395222	0.127024	0.391598	1.31998	303.3	312.46	0.553988	126.602	175.532	0.752951
AAEL007917	sarcolemmal associated protein, putative	0.303443	0.0436849	-2.39039	0.182644	0.201435	0.0177891	1.17257	0.594499	-0.405524	5.78051	1.14046	-2.0414
AAEL004501	s-adenosylmethionine synthetase	1637.89	1202.75	-0.284892	1456.08	1589.4	-0.0423921	1981.73	1939.82	0.476375	7332.96	9381.46	0.630966
AAEL004243	S1 RNA binding domain protein, putative	5.87618	5.83558	0.151204	9.26525	10.3409	-0.0103873	11.2123	4.21306	-0.883482	33.0791	16.3117	-0.736907
AAEL005002	roundabout	2.18511	2.73717	0.458259	1.389	2.82912	0.859367	3.3002	1.99814	-0.192997	4.04982	3.08429	-0.110229
AAEL010904	rothmund-thomson syndrome DNA helicase recq4	1.18605	1.14571	0.119102	1.06279	1.33489	0.168944	14.6187	3.91105	-1.33623	56.0379	16.5521	-1.46237
AAEL003382	Ro ribonucleoprotein autoantigen, putative	7.7081	3.64144	-0.94116	2.58333	3.03056	0.0668647	38.0187	6.23945	-2.01211	75.7396	22.0663	-1.4846
AAEL003572	RNAse h (70)	6.26043	5.17375	-0.113421	8.19871	9.48177	0.041322	13.5032	4.46276	-1.07076	31.6631	14.9608	-0.79902
AAEL006675	RNA-binding protein, putative	22.9913	18.575	-0.147117	25.0358	21.5709	-0.388894	9.25068	5.35517	-0.26361	15.1686	6.98976	-0.818054
AAEL007013	RNA-binding protein precursor, putative	0.200109	0.20246	0.209887	0.219474	0.391598	0.657634	1.05909	0.18147	-1.90564	5.22287	1.54917	-1.46749
AAEL017030	RNA-binding protein	303.258	259.863	-0.0616202	218.577	260.884	0.0921004	152.497	145.075	0.452606	168.362	240.965	0.79612
AAEL013721	RNA binding protein, putative	0.0620005	0.0920722	0.530486	0.0375815	0.0368296	-0.0924759	2.91862	0.326646	-2.50662	7.50097	1.9076	-1.67194
AAEL012209	ring finger protein	6.46945	5.86751	0.0150523	2.8712	3.39585	0.062639	5.31238	2.47481	-0.593803	11.4083	4.53762	-1.03289
AAEL004493	ribosome biogenesis protein tsr1 (20S rRNA accumulation protein 1)	53.4412	46.2045	-0.0357521	129.749	128.887	-0.187566	35.3857	43.1873	0.790734	527.424	730.449	0.742468
AAEL011145	ribosomal protein S6 kinase, 90kD, polypeptide	31.5013	19.8118	-0.507563	13.5773	14.2268	-0.0748755	38.6502	15.0305	-0.817115	102.206	30.0399	-1.47371
AAEL014449	ribose-phosphate pyrophosphokinase 1,	4.20675	3.7147	-0.0237196	4.97348	5.21854	-0.107367	37.4855	48.3469	0.876484	62.3283	77.7817	0.59495
AAEL004178	ribose-phosphate pyrophosphokinase 1	60.4857	56.4001	0.0719483	76.6512	83.1043	-0.0536475	699.197	890.215	0.865684	1064.07	1189.5	0.433079
AAEL010691	ribonucleoside-diphosphate reductase small chain	30.2598	33.5156	0.318163	29.7853	42.9111	0.360331	79.2529	25.7912	-1.06965	181.165	59.5715	-1.31122
AAEL003492	ribonuclease, putative	122.848	174.503	0.7045	139.516	189.213	0.267456	29.3468	22.2599	0.115348	46.3188	43.2549	0.182334
AAEL003716	ribonuclease UK114, putative	0.866644	0.816894	0.0502667	0.437444	1.10189	1.05293	87.3311	105.702	0.789207	171.5	208.042	0.551008
AAEL003722	ribonuclease UK114, putative	0.0690542	0.0230181	-1.10843	0	0.0736592	3.46823	6.51353	9.10946	0.979769	13.6726	16.8431	0.580254
AAEL003510	ribonuclease hi large subunit	1.29359	1.44445	0.310056	0.658421	1.03649	0.50253	7.63117	1.88803	-1.44581	21.4789	6.84555	-1.36085
AAEL007088	ribitol kinase	8.79923	8.71594	0.149443	4.1918	5.0622	0.120044	14.738	15.131	0.558897	12.1635	16.9586	0.753419
AAEL010836	ribitol kinase	2.59523	2.43794	0.0910403	1.09737	1.94746	0.647237	7.55907	6.9342	0.380007	3.6011	5.83812	0.963765
AAEL011253	rho-GTPase-activating protein	0.220776	0.156424	-0.327486	0.111993	0.239768	0.951827	1.69062	0.154373	-2.88831	8.53073	1.85171	-1.92714
AAEL013487	RHO guanyl-nucleotide exchange factor, putative	23.7631	12.2193	-0.796945	11.5141	13.0978	0.0370694	33.9398	10.0649	-1.21452	129.902	41.6485	-1.34648
AAEL013280	rho guanine exchange factor	56.2714	41.9651	-0.2588	20.0337	19.7648	-0.1727	15.5452	6.73984	-0.674012	36.0078	11.8486	-1.30997
AAEL009157	RHO GTPase activator, putative	21.3243	13.1771	-0.532532	15.9359	16.8282	-0.0856052	39.1821	20.969	-0.374225	94.3063	42.8669	-0.841116
AAEL000509	rho GTPase activating protein	2.81972	2.62963	0.0425222	3.94677	5.15014	0.214178	6.19509	1.90133	-1.16396	24.3602	9.47461	-1.06622
AAEL008046	rh antigen	0.811203	1.39606	0.951465	1.85275	2.35184	0.182645	6.78212	1.1757	-2.01027	1.46071	0.728948	-0.694728
AAEL013752	rfx5	3.77324	1.89355	-0.858023	3.71302	3.99114	-0.0745328	15.1815	4.11576	-1.30297	46.9471	14.635	-1.39217
AAEL007581	Rfc5p, putative	0.0643517	0.108037	0.875641	0.165357	0.14807	-0.247646	2.44508	0.553607	-1.57217	7.72347	2.06959	-1.59845
AAEL007926	retinoid-inducible serine carboxypeptidase (serine carboxypeptidase	715.554	826.524	0.404805	358.64	360.056	-0.168198	1.99986	0.581196	-1.27023	1.16747	1.79492	0.888573
AAEL009882	retinoblastoma-binding protein 4 (rbbp4)	22.9022	21.8532	0.109474	24.5472	26.0506	-0.0827428	41.616	13.2733	-1.1086	101.503	45.3565	-0.861705
AAEL000174	retinal protein	1.3697	0.929139	-0.396575	0.656917	0.741855	-0.055311	1.69982	0.853647	-0.468272	5.73208	1.99418	-1.21651
AAEL010910	retina aberrant in pattern, putative	0.172388	0.179442	0.17837	0	0	5.12548e-15	7.82643	0.939292	-2.46274	20.4948	5.84198	-1.51822
AAEL006045	reticulon/nogo receptor	0.0206668	0	-1.80001	0	0	5.12548e-15	1.17257	0.054441	-3.66006	3.34138	0.183399	-3.91985
AAEL010422	replication-associated histone mRNA stem loop-binding protein, putative	1.78824	2.3299	0.551286	1.63177	2.48713	0.447597	16.2174	3.68072	-1.57517	39.106	13.504	-1.2328
AAEL001324	replication factor C large subunit, putative	11.1658	8.44591	-0.22998	11.2195	11.2631	-0.145444	22.4149	11.1903	-0.455419	72.4524	36.1443	-0.711944
AAEL009465	replication factor c / DNA polymerase iii gamma-tau subunit	1.41104	1.91372	0.596311	1.99631	1.98805	-0.166774	8.25375	2.30492	-1.30225	26.5425	9.14038	-1.24755
AAEL007291	replication factor A, 14kD-subunit, putative	5.37597	6.25745	0.412277	7.68308	15.6752	0.865185	26.2787	18.1773	-0.00148077	48.8453	45.1374	0.177864
AAEL009438	regulator of telomere elongation helicase 1 rtel1	0.282776	0.361235	0.471786	0.145815	0.220978	0.398223	2.61834	0.703381	-1.31183	7.82122	1.74747	-1.85981
AAEL007799	regulator of chromosome condensation	19.777	19.165	0.131444	49.489	47.6787	-0.239323	75.9505	22.2522	-1.22591	224.26	110.897	-0.72665
AAEL005284	receptor tyrosine phosphatase type r2a	32.1119	17.6842	-0.70798	11.7321	12.48	-0.0728341	14.4869	5.64765	-0.821651	43.9612	17.1161	-1.057
AAEL007123	receptor tyrosine kinase; K05126 proto-oncogene tyrosine-protein kinase Ret	0.726185	0.611589	-0.0515705	0.309668	0.909468	1.31857	8.00043	1.89698	-1.47823	31.2952	8.97103	-1.51355
AAEL001165	ras GTP exchange factor, son of sevenless	56.7544	34.8613	-0.550511	22.9546	27.3599	0.100811	40.3621	15.3683	-0.850904	127.217	47.0984	-1.13515
AAEL009775	rapamycin-insensitive companion of Tor, putative	12.5227	8.54738	-0.403218	6.13175	5.92732	-0.190783	20.0717	6.36146	-1.12128	51.1716	17.361	-1.25565
AAEL011870	rap55	161.994	106.466	-0.450844	82.0848	85.7673	-0.0948322	438.575	182.181	-0.726664	896.481	294.388	-1.31557
AAEL002206	rap GTPase-activating protein	33.1077	25.79	-0.211836	34.156	33.621	-0.178044	10.6096	5.37233	-0.434398	34.4057	13.7599	-1.03592
AAEL005099	rap GTPase-activating protein	1.10994	0.478677	-1.09839	0.455482	0.44797	-0.244906	2.72796	0.789518	-1.11893	5.13165	1.11716	-1.92514
AAEL009884	ran-binding protein	66.8137	50.0685	-0.24414	113.166	114.967	-0.142395	76.1228	29.3626	-0.853637	246.156	122.008	-0.721748
AAEL015060	Rad51A protein, putative	0.177091	0.14937	0.0262067	0.166109	0.352513	0.913668	0.93617	0.394882	-0.722316	3.1244	0.964494	-1.4025
AAEL010342	racGTPase-activating protein	1.38802	1.33121	0.135845	0.792964	1.0861	0.345941	6.86875	2.26016	-1.00834	26.4913	7.59314	-1.5066
AAEL007176	rabkinesin-6	0.540183	0.584362	0.260421	0.204443	0.349505	0.653639	14.1621	3.02184	-1.67361	37.0552	11.8571	-1.34995
AAEL000737	rab6 GTPase activating protein, gapcena (rabgap1 protein)	29.1991	20.2505	-0.375941	11.8621	13.7991	0.0529055	37.6507	16.7286	-0.628279	66.8506	29.323	-0.896363
AAEL007661	rab-40	1.8089	1.65112	0.0360509	0.771166	0.503591	-0.769728	3.37254	1.22578	-0.894395	10.1599	2.69428	-1.62905
AAEL014913	pyruvate kinase	76.6506	82.8906	0.314661	42.7584	78.5788	0.738719	99.7937	86.9837	0.379219	48.8357	78.8535	0.994193
AAEL013613	pyruvate dehydrogenase	144.983	137.269	0.078546	73.8274	88.6716	0.0940505	277.436	286.24	0.569786	331.221	420.005	0.620282
AAEL007033	pyrroline-5-carboxylate reductase	70.5429	67.3144	0.110294	27.3846	35.5557	0.213367	82.5458	84.5485	0.562087	100.432	127.296	0.615238
AAEL005422	pyrroline-5-carboxylate dehydrogenase	28.3984	32.7136	0.374513	25.8581	34.2411	0.237384	52.5771	28.7618	-0.357457	61.1641	26.7489	-0.900483
AAEL013831	pyrroline-5-carboxylate dehydrogenase	11.7036	13.0229	0.339913	9.71398	14.3523	0.398426	21.8768	11.8253	-0.362265	26.5993	9.35268	-1.21667
AAEL002269	purine nucleoside phosphorylase	66.3308	60.791	0.0343563	11.0278	11.2977	-0.071938	221.743	277.328	0.818348	244.09	269.825	0.429817
AAEL003606	purine biosynthesis protein 6, pur6	46.5559	50.6346	0.309413	75.5403	72.5387	-0.234932	98.9418	163.062	1.21315	355.137	385.413	0.39882
AAEL009370	pur-alpha	3.2979	1.10153	-1.40434	0.992143	1.06205	-0.0603844	4.97555	1.22069	-1.4801	6.12592	1.91873	-1.38625
AAEL012134	pur-alpha	12.8272	6.45843	-0.830975	4.46915	5.93784	0.236266	12.6206	4.58881	-0.866687	17.2634	7.76719	-0.870658
AAEL008289	pupal cuticle protein 78E, putative	0.512463	10.0691	4.4784	0.365288	2.96968	2.80405	22.3828	18.2471	0.209825	28.1151	24.3896	0.0736259
AAEL012420	pumilio	31.0743	17.4883	-0.677019	14.1463	15.2257	-0.0654266	10.7535	2.86361	-1.35707	36.3038	11.4195	-1.37066
AAEL005229	ptpla domain protein	1.04559	0.807489	-0.167807	1.31985	1.2958	-0.187701	1.20476	1.6935	1.03334	2.01283	3.83747	1.1861
AAEL008777	proto-oncogene tyrosine-protein kinase abl1	12.9013	8.02366	-0.530547	9.22768	10.7445	0.0615435	25.418	10.9316	-0.680127	70.7346	26.3319	-1.13151
AAEL003108	protein-tyrosine phosphatase, non-receptor type nt5	73.0683	69.7052	0.115062	95.199	102.327	-0.065585	39.1659	29.1654	0.10382	79.9199	42.001	-0.637322
AAEL001964	protein serine/threonine kinase, putative	14.5571	31.428	1.29609	5.07645	14.3997	1.31376	143.516	199.811	0.989326	305.037	350.978	0.471877
AAEL001969	protein serine/threonine kinase, putative	5.34355	14.685	1.6384	1.29956	7.55536	2.27997	36.4521	19.2526	-0.378292	19.3107	13.3623	-0.250858
AAEL012659	protein serine/threonine kinase, putative	0.308145	0.23674	-0.134398	0.109737	0.261567	1.0281	5.95385	1.02543	-1.9394	23.5734	7.06438	-1.43166
AAEL008863	protein regulator of cytokinesis 1 prc1	5.25853	3.29146	-0.530795	3.83177	3.41464	-0.335693	19.1028	5.52785	-1.23799	57.9594	21.0822	-1.15906
AAEL012929	Protein real-time	49.6256	33.103	-0.425849	15.4782	16.7786	-0.0494345	16.1259	9.54934	-0.248104	26.9308	12.8428	-0.778202
AAEL006891	Protein prickle	1.4937	1.18704	-0.185879	0.585514	0.780941	0.241709	6.59121	2.74192	-0.689326	14.2888	6.3828	-0.872422
AAEL004262	protein phosphatases pp1 regulatory subunit	0.328812	0.250847	-0.229828	0.202187	0.408885	0.853557	2.0272	0.807911	-0.766484	6.67147	2.21668	-1.29793
AAEL005080	protein phosphatase-5	11.2982	10.5893	0.0758814	12.9475	11.6427	-0.335718	14.2756	5.16639	-0.936832	36.9006	17.9893	-0.736673
AAEL008930	protein phosphatase-2b	35.1867	23.6771	-0.411969	32.2785	35.331	-0.0309375	40.3882	13.3022	-1.06133	94.3279	35.3252	-1.12764
AAEL007171	protein phosphatase 2c	3.03913	2.00344	-0.447658	1.16877	1.2229	-0.127827	23.3673	5.42817	-1.54656	73.4753	16.7457	-1.83561
AAEL010446	protein phosphatase 2c	0.126352	0.0436849	-1.21827	0.130031	0.0744111	-0.873216	1.65384	0.471822	-1.27852	7.6862	1.36949	-2.17254
AAEL008194	protein phosphatase 2a, regulatory subunit	10.8867	5.94919	-0.701316	6.04005	6.43017	-0.063965	9.46771	5.18043	-0.352474	19.2752	10.5582	-0.579067
AAEL012753	protein phosphatase 1 regulatory subunit 12b (myosin phosphatase targeting subunit 2)	21.4356	16.8823	-0.168183	26.8014	24.8134	-0.273049	20.9868	12.4635	-0.227852	59.563	28.6537	-0.768861
AAEL001546	protein phosphatase 1 regulatory inhibitor subunit 16a	14.791	11.0957	-0.254322	17.3016	20.0827	0.0526495	4.95018	3.34176	-0.0426527	13.019	5.05429	-1.07298
AAEL011191	protein phosphatase 1 binding protein	33.3197	25.7846	-0.207446	4.44058	10.64	1.04633	573.164	477.845	0.266343	605.715	686.28	0.464726
AAEL004410	protein phosphatase	1.45942	0.489939	-1.42366	0.568227	0.242024	-1.38642	3.3948	0.885097	-1.4012	10.4792	3.47816	-1.28193
AAEL000442	protein oskar	2.62344	3.01203	0.336492	0.18114	0.644894	1.6302	173.468	30.1592	-1.96036	374.384	111.273	-1.45844
AAEL008595	Protein maelstrom homolog	0.960574	1.12974	0.363721	0	0.333722	5.59573	49.4756	8.80253	-1.90391	106.913	26.3878	-1.72708
AAEL013575	Protein king tubby 2	2.13066	1.67933	-0.17843	1.32361	1.02221	-0.520506	1.09054	0.571754	-0.406499	5.36903	1.10042	-1.99225
AAEL012983	Protein king tubby 1	0.73559	0.505903	-0.381298	0.420157	0.202939	-1.17604	1.86364	0.622088	-1.02772	7.84542	1.8294	-1.79403
AAEL011468	protein kinase C inhibitor, putative	10.0046	27.0317	1.65867	18.4027	14.8183	-0.425481	3.79502	11.2776	2.02278	17.2485	15.0659	0.0814943
AAEL000810	protein kinase c	3.72535	2.17583	-0.61789	1.12593	1.76031	0.480633	3.54506	0.667087	-1.82265	10.4718	3.23611	-1.3939
AAEL001108	protein kinase c	1.59048	0.618642	-1.17959	0.405877	0.574242	0.354797	6.72743	1.16165	-1.94469	25.1907	5.69019	-1.85681
AAEL001549	protein kinase c	142.509	107.82	-0.242656	156.104	153.929	-0.178741	59.4489	39.542	-0.0594994	110.929	56.3073	-0.693056
AAEL008319	protein disulfide isomerase	4.09079	3.95008	0.128441	5.35682	6.1919	0.0517856	19.4455	8.16114	-0.715974	50.198	23.9234	-0.775894
AAEL013733	Protein distal antenna	0.193055	0.0690542	-1.27576	0.0563723	0.0736592	0.269353	9.46648	1.96012	-1.69994	33.0053	10.4578	-1.35969
AAEL010401	protein dispatched (segment polarity protein)	9.69731	8.16919	-0.086157	8.34452	8.35057	-0.154849	7.29557	2.26066	-1.13544	19.0973	7.69547	-1.01189
AAEL014671	protease S51 alpha-aspartyl dipeptidase	60.3546	57.0468	0.0816628	6.40909	6.54591	-0.126192	14.3475	9.63137	-0.0375354	5.88012	1.61152	-1.56798
AAEL005806	protease m1 zinc metalloprotease	0.395515	0.834715	1.28802	0.275846	1.65733	2.38705	4.69588	1.52123	-1.10793	4.86813	2.54807	-0.636531
AAEL011291	protease m1 zinc metalloprotease	0.0436849	0.0413337	0.190564	0	0	5.12548e-15	1.88975	0.417873	-1.72028	3.90451	0.7485	-2.04459
AAEL012217	protease m1 zinc metalloprotease	1.18605	1.57179	0.500368	0.0744111	0.66594	2.92849	77.4374	32.6527	-0.697033	195.886	81.8449	-0.973107
AAEL012776	protease m1 zinc metalloprotease	2539.96	2059.56	-0.145338	294.992	314.549	-0.0622639	2.0318	1.51737	0.068745	0.996158	2.37489	1.53874
AAEL012778	protease m1 zinc metalloprotease	2583.13	2256.17	-0.0290949	1375.4	1453.19	-0.0861916	2.54501	1.63594	-0.195609	1.15257	4.15679	2.12973
AAEL018249	protease m1 zinc metalloprotease	93.3678	87.7339	0.0965618	96.325	111.045	0.0501039	15.0823	8.71433	-0.26468	25.1265	10.4577	-0.970944
AAEL011763	prophenoloxidase	1.21749	3.26188	1.53537	0.529142	1.15375	0.928237	54.5531	50.8956	0.411094	23.3168	28.1562	0.545031
AAEL013492	prophenoloxidase	11.6302	26.1632	1.34435	0.290125	0.482544	0.54067	604.832	468.613	0.133447	14.99	17.3375	0.470875
AAEL012561	prominin (prom) protein	531.305	425.219	-0.150367	178.355	215.233	0.118509	20.446	11.2777	-0.331703	55.974	23.2661	-0.979156
AAEL013431	proline oxidase	4.19883	5.69648	0.601157	2.81031	53.1624	4.03066	38.5548	28.3779	0.0747343	74.3497	28.7989	-1.07522
AAEL002196	procathepsin L3, putative	1.73279	1.85407	0.240974	0.774925	0.852344	-0.0106883	14.0842	2.25942	-2.07097	0.758754	0.302566	-1.01122
AAEL011830	Probable methylthioribulose-1-phosphate dehydratase (MTRu-1-P dehydratase)(EC 4.2.1.109)	47.4604	43.6281	0.0508833	45.9609	57.4476	0.149435	19.7271	20.5403	0.564892	38.2164	49.1833	0.64085
AAEL003729	Probable hydroxyacid-oxoacid transhydrogenase, mitochondrial Precursor (HOT)(EC 1.1.99.24)	16.2114	15.9899	0.157342	16.2253	19.1078	0.0724121	11.1506	12.6015	0.686627	19.6896	26.8725	0.724922
AAEL010716	preprotein translocase secy subunit (sec61)	68.195	88.2331	0.584962	185.301	223.392	0.103729	36.416	72.6953	1.50781	163.585	188.608	0.481651
AAEL000970	predicted protein	14.6929	9.53568	-0.473483	8.48583	9.80648	0.0354459	15.0218	4.68077	-1.13506	37.2052	14.1723	-1.10121
AAEL001996	predicted protein	8.78327	8.35433	0.0771858	8.32122	8.74142	-0.0951974	13.0005	5.96609	-0.573519	34.253	16.8545	-0.736513
AAEL002580	predicted protein	0.234389	0.266812	0.359216	0.127776	0.332218	1.1766	44.5395	45.6238	0.531419	84.8694	113.398	0.698336
AAEL003725	predicted protein	0	0.0230181	1.944	0	0	5.12548e-15	0.227207	0.036294	-1.88998	1.71116	0.442215	-1.6482
AAEL004484	predicted protein	43.5167	39.0978	0.0184385	58.3349	68.1725	0.0582641	53.9044	22.9061	-0.6963	191.252	101.115	-0.628111
AAEL006720	predicted protein	0.0460361	0.0413337	0.179551	0.0180388	0.0932019	1.79972	3.5862	0.526263	-2.17945	10.8851	2.69802	-1.70874
AAEL009219	predicted protein	306.078	162.15	-0.74775	582.243	532.657	-0.29465	5.14544	3.24765	-0.153473	8.41063	1.52213	-2.19244
AAEL012388	predicted protein	9.40426	7.41665	-0.162078	4.59392	6.10396	0.240485	9.69007	4.09547	-0.731639	20.7499	7.94217	-1.08869
AAEL018329	potassium-dependent sodium-calcium exchanger; K13750 solute carrier family 24 (sodium/potassium/calcium exchanger), member 2	0.0206668	0.0230181	0.147038	0.0360777	0.0924499	1.04164	1.8041	0.308499	-1.95393	3.66531	1.24658	-1.25844
AAEL004805	potassium-dependent sodium-calcium exchanger, putative	5.86616	248.307	5.57701	0.309668	88.9309	7.90806	300.669	97.9339	-1.13718	81.1805	60.3752	-0.133281
AAEL004814	potassium-dependent sodium-calcium exchanger, putative	198.187	194.963	0.138249	30.6241	41.3417	0.270564	6.73638	2.04774	-1.20756	2.53601	0.689846	-1.56486
AAEL004821	potassium-dependent sodium-calcium exchanger, putative	0.126352	0.184144	0.587942	0	0.0729073	3.49969	7.9767	1.62888	-1.71453	30.6287	7.40417	-1.76013
AAEL011792	potassium/chloride symporter, putative	8.92571	6.06477	-0.403696	2.13987	3.10496	0.374809	4.81297	1.49823	-1.17516	3.03502	1.29126	-0.928267
AAEL006055	potassium channel interacting protein	0.0206668	0	-1.78976	0	0.0180388	1.82943	0.927466	0.127029	-2.14014	1.17398	0.061443	-3.84455
AAEL011178	posterior sex combs protein	16.157	9.85001	-0.537311	13.3736	14.1817	-0.087113	9.9502	9.24617	0.391121	22.4566	30.8235	0.730712
AAEL008124	possible RNA methyltransferase, putative	1.28468	1.59617	0.516697	4.50898	3.11399	-0.705966	2.19586	1.33853	-0.168906	13.7499	12.2321	0.109609
AAEL005844	posF21, putative	32.5417	20.9852	-0.473114	27.9574	27.8117	-0.174766	27.595	14.5638	-0.399559	65.1134	29.2876	-0.861767
AAEL013723	polypyrimidine tract binding protein	8.80678	5.15816	-0.616818	3.51685	4.12042	0.0677559	9.32229	2.77772	-1.19055	28.4948	8.41701	-1.46673
AAEL004073	polypeptide of 976 aa, putative	0.188353	0.0873698	-0.901019	0.0368296	0.0744111	0.781321	1.47672	0.245108	-2.05564	3.69043	1.42068	-1.07884
AAEL002550	polyA-binding protein interacting protein, putative	72.8076	43.5406	-0.571303	28.3347	32.3432	0.0208834	43.0395	25.5243	-0.235878	82.8599	41.8838	-0.693988
AAEL006249	poly(a) polymerase cid (pap) (caffein-induced death protein)	37.8806	27.2148	-0.303056	39.4512	42.0046	-0.0703109	140.935	37.8961	-1.35654	388.91	123.165	-1.36546
AAEL004412	polo kinase kinase	135.746	90.8044	-0.418208	98.6956	103.913	-0.0869494	69.2355	41.7678	-0.202429	180.131	90.6215	-0.700817
AAEL005561	plasma membrane calcium-transporting ATPase 3 (pmca3)	49.5881	34.4691	-0.378946	21.876	26.3204	0.109926	26.3781	7.3593	-1.30937	60.4092	20.0607	-1.2986
AAEL008076	PIWI	0.0850186	0.11509	0.448877	0	0.0541165	3.1276	7.7628	1.30683	-1.99209	28.7648	6.37533	-1.8801
AAEL008098	PIWI	0	0.0206668	1.96079	0	0.0180388	1.82939	3.35029	0.984536	-1.22774	17.7614	4.23043	-1.77449
AAEL013233	PIWI	139.839	119.423	-0.0617109	127.183	127.071	-0.165425	66.6332	56.8534	0.292948	138.726	173.739	0.597867
AAEL013692	PIWI	0.0920722	0.0920722	0.102739	0	0.0180388	1.82927	5.89555	1.34312	-1.55369	23.3195	5.4118	-1.82392
AAEL013535	phosrestin ii (arrestin a) (arrestin 1)	1.01552	0.784471	-0.187191	0.220978	1.80917	2.80803	0.0590393	0.236403	2.18196	0.51949	1.10975	1.38157
AAEL003116	phosrestin i (arrestin b) (arrestin 2)	2.51764	1.8813	-0.210899	1.75504	5.01412	1.2788	0.504748	0.963268	1.44598	0.434777	3.32733	3.17813
AAEL010326	Phosphotriesterase-related protein (EC 3.1.-.-)(Parathion hydrolase-related protein)	48.2551	46.4673	0.0492584	4.72395	12.6401	1.23869	8.70816	1.09826	-2.48344	1.49703	0.792251	-0.615958
AAEL012578	phosphoserine aminotransferase	24.5039	28.1254	0.39915	14.6529	18.5013	0.165939	19.4228	30.1243	1.12862	40.7115	49.589	0.556668
AAEL013755	phosphorylase kinase, gamma	46.9097	64.0774	0.630928	46.3623	60.5495	0.214455	42.2965	28.6231	-0.0568657	43.0332	39.2804	0.157845
AAEL010351	phosphopentothenoylcysteine decarboxylase	0.161126	0.69475	2.28695	1.04625	0.765909	-0.62473	1.60227	0.376981	-1.73319	0.195513	0.122886	-0.438615
AAEL017532	phospholipid-transporting atpase 1 (aminophospholipid flippase 1); K14802 phospholipid-transporting ATPase	19.5841	15.4333	-0.175263	10.5558	11.1436	-0.083106	4.89984	1.85682	-0.882345	15.9432	6.76543	-0.942466
AAEL005495	phospholipid-transporting ATPase 1 (aminophospholipid flippase 1)	3.74181	3.18578	-0.0601556	1.59645	2.16844	0.268176	13.2456	2.77821	-1.7107	44.1437	14.3483	-1.32165
AAEL004431	phospholipase c gamma	76.75	66.2229	-0.0505559	41.0431	42.2572	-0.131445	39.6883	25.8536	-0.093964	67.2585	35.2412	-0.64158
AAEL017393	phospholipase c beta; K05858 phosphatidylinositol phospholipase C, beta	3.53699	2.35057	-0.409017	1.40479	1.35443	-0.187604	3.89084	2.41527	-0.148313	11.466	4.81968	-0.953504
AAEL009380	phospholipase c beta	8.15671	5.39403	-0.424211	6.95252	6.67895	-0.201312	9.49916	3.6372	-0.875253	30.6751	12.99	-0.945506
AAEL010124	phospholipase c	6.69914	4.66784	-0.373142	2.6382	2.95389	-0.0158641	8.34498	3.65075	-0.66676	22.4518	8.96813	-1.03508
AAEL007495	phosphoglycerate mutase	3.16264	10.3763	1.89395	0.932011	1.01545	-0.0428387	17.3433	11.7256	-0.00898759	4.95659	3.82259	-0.0834398
AAEL001472	phosphatidyltransferase	4.24202	4.05527	0.0932748	7.26368	7.04199	-0.199279	10.7349	3.94496	-0.919065	32.7569	15.9123	-0.755919
AAEL013596	phosphatidylinositol 3-kinase regulatory subunit	24.9666	13.3124	-0.763875	7.5155	8.37613	-0.00466416	15.3705	3.54548	-1.5911	40.6916	15.9561	-1.04772
AAEL002903	phosphatidylinositol 3-kinase catalytic subunit alpha, beta, delta	35.7481	25.3026	-0.346232	14.916	16.847	-0.00831282	50.6661	25.1112	-0.503505	74.1206	26.5107	-1.18466
AAEL012666	phosphatidylethanolamine-binding protein	4.77378	7.94854	0.932672	8.41292	11.421	0.276677	4.33729	4.67059	0.638408	12.1355	17.3888	0.797014
AAEL003363	phosphatidic acid phosphatase	4.52999	7.68718	0.937612	5.53796	8.55426	0.458275	10.6311	11.3464	0.576233	35.5743	47.3594	0.685195
AAEL001940	phosphatidate cytidylyltransferase	16.7412	16.2052	0.147466	20.0367	27.0278	0.242881	18.6685	10.8988	-0.255728	26.9075	13.623	-0.692562
AAEL012186	phosphatase and actin regulator	28.0903	13.374	-0.924768	8.58205	7.93417	-0.264754	5.07745	1.16674	-1.558	16.864	5.51426	-1.32791
AAEL014792	phosphatase and actin regulator	1.08928	0.896716	-0.0779199	0.756886	0.465257	-0.850713	0.277049	0.0771863	-1.32416	1.07994	0.142437	-2.56015
AAEL004613	phenylalanyl-tRNA synthetase beta chain	26.3103	35.6465	0.626077	89.7903	98.6908	-0.0355929	23.9335	30.9272	0.871524	153.706	183.255	0.523916
AAEL002867	phenylalanyl-tRNA synthetase alpha chain	27.9915	38.6559	0.660317	97.4351	105.092	-0.0645578	46.0201	43.7261	0.434398	155.733	191.6	0.572501
AAEL001093	PHD finger protein	0.296389	0.397866	0.57313	0.439699	0.332218	-0.560301	2.35943	0.471822	-1.66039	6.15756	1.89732	-1.40657
AAEL003032	PHD finger protein	12.3786	10.424	-0.0650313	21.4799	21.3785	-0.176769	21.049	8.30295	-0.791539	67.7211	30.7494	-0.847136
AAEL004834	PHD finger protein	48.9157	28.8547	-0.606154	22.6795	27.7132	0.135738	43.8138	22.1942	-0.48144	77.2766	42.8455	-0.548915
AAEL011124	PHD finger protein	2.21048	1.87424	-0.0468529	1.85877	2.4488	0.271971	15.8302	4.37466	-1.30379	55.6088	16.8267	-1.42809
AAEL012980	Pescadillo homolog	47.1263	43.5221	0.058617	110.858	113.788	-0.139036	33.1692	34.6708	0.561398	423.642	546.699	0.641605
AAEL007135	peroxiredoxin 5, prdx5	51.8632	63.2166	0.478882	85.9578	104.604	0.118087	44.1846	62.319	0.996033	271.942	364.268	0.693689
AAEL013279	peptidyl-prolyl cis-trans isomerase (cyclophilin)	256.578	350.272	0.642546	192.53	231.528	0.112135	166.143	170.456	0.547909	205.438	191.262	0.180664
AAEL014989	peptidoglycan recognition protein-1, putative	0.482391	4.0299	3.14723	0.239016	2.91932	3.34223	14.9708	14.0799	0.463901	24.7047	27.3343	0.443638
AAEL009474	Peptidoglycan Recognition Protein (Short)	180.808	181.442	0.178412	32.985	39.1913	0.113563	23.3407	21.6962	0.386408	16.5159	24.3626	0.832745
AAEL011608	Peptidoglycan Recognition Protein (Long)	11.7115	13.5101	0.358149	4.19781	18.4126	1.92352	51.792	54.3545	0.580174	84.5985	85.3878	0.291744
AAEL012380	Peptidoglycan Recognition Protein (Long)	13.3119	13.9146	0.231812	6.50679	8.25963	0.157339	10.1276	8.73058	0.315553	9.90397	15.0556	0.869434
AAEL007151	paramyosin, putative	84.4796	62.5339	-0.253145	78.7686	97.0289	0.137655	30.1015	15.3976	-0.445653	81.1245	36.026	-0.879384
AAEL006460	par-6 gamma	51.1736	35.8777	-0.35632	21.0469	25.0502	0.0776288	23.0557	17.1451	0.102509	24.5344	11.1457	-0.847647
AAEL006248	p37NB protein, putative	0.712572	0.644011	0.0194629	0.166109	0.299148	0.632252	12.6094	14.6523	0.720754	85.607	117.558	0.729171
AAEL002594	P21-activated kinase, pak	27.0554	19.3913	-0.30132	29.3268	32.5146	-0.0139614	24.3807	8.77937	-0.936727	72.091	27.4528	-1.0958
AAEL010075	oxidoreductase	29.7695	26.4623	-0.00923872	1.29128	1.13421	-0.395842	7.03306	18.8536	1.93793	22.6419	25.8158	0.450697
AAEL010671	oxidoreductase	0.0850186	0.818751	3.30923	0.752375	2.14439	1.36065	2.71367	2.61538	0.450845	2.90655	2.44659	0.0420906
AAEL010677	oxidoreductase	1.03854	2.83914	1.67508	6.54739	7.21862	-0.00994077	4.01787	1.38886	-0.985203	10.3237	4.04512	-1.04169
AAEL017179	oxidoreductase	0.715417	0.704155	0.124209	0.165357	0.260063	0.491381	27.967	4.46006	-2.10353	82.6753	20.7201	-1.69847
AAEL005416	oxidase/peroxidase	1.66609	1.50645	0.0255761	1.65357	1.46793	-0.421145	10.2006	19.2167	1.39706	4.74527	4.67809	0.258403
AAEL007517	oviductin	0.0826674	1.39086	4.08925	0.0909461	1.1327	3.33792	1.35454	0.526509	-0.860596	0.655419	0.263464	-1.01757
AAEL001580	otefin, putative	2.51677	3.11487	0.493198	3.25603	6.64437	0.870452	7.28202	2.52391	-0.975746	19.1989	8.90486	-0.817906
AAEL002949	Osiris, putative	0	0.0230181	1.94395	0	0	5.12548e-15	0.236403	0.090735	-0.682389	0.417085	0.0595836	-2.38411
AAEL006221	o-sialoglycoprotein endopeptidase	7.3976	10.1867	0.645741	8.3167	9.53363	0.0174761	7.15984	5.68033	0.195651	21.235	19.0692	0.127218
AAEL000044	ornithine decarboxylase	582.231	549.652	0.0640446	183.892	249.271	0.250238	9.4324	18.0115	1.45115	53.4441	55.212	0.310128
AAEL004328	origin recognition complex subunit	1.21984	1.23543	0.164326	1.25821	1.77534	0.324942	8.8209	2.24128	-1.42787	22.8669	6.97125	-1.41358
AAEL010080	origin recognition complex subunit	4.27729	3.68512	-0.0622419	2.72238	3.71378	0.284427	19.5534	4.40151	-1.58864	72.3851	19.4037	-1.60456
AAEL004451	organic cation transporter	17.6464	20.5867	0.397885	39.0626	37.6482	-0.201164	3.90899	4.72068	0.773863	6.21621	9.24177	0.861969
AAEL004464	organic cation transporter	6.2144	8.0843	0.584347	12.6663	12.8957	-0.124518	19.8078	7.55218	-0.826956	46.8362	21.9926	-0.796839
AAEL009206	organic cation transporter	0.760465	1.0743	0.645277	1.7355	1.86704	-0.0469069	24.3224	29.6484	0.823817	6.68353	2.46896	-1.12571
AAEL011275	organic cation transporter	0.128703	0.0873698	-0.332949	0.091698	0.166861	0.673029	0.940522	0.263255	-1.32882	4.03771	0.816478	-2.00535
AAEL001613	organic anion transporter	0.891025	43.971	5.79423	0.0736592	21.2492	7.8745	42.4536	6.15356	-2.33635	7.96169	1.07991	-2.53368
AAEL007693	organic anion transporter	65.8137	62.8994	0.124451	96.2656	114.879	0.0979203	0.926481	0.472314	-0.566562	2.60027	0.682408	-1.63804
AAEL010917	organic anion transporter	0.723339	19.5481	4.86697	0.0187908	9.61328	8.4213	18.8916	2.98144	-2.18785	2.36005	0.735457	-1.36421
AAEL010921	organic anion transporter	1.76374	64.4973	5.3301	0.111993	44.7668	8.40517	72.4009	8.74496	-2.58372	10.2007	3.20901	-1.32595
AAEL001795	orfY, putative	3.15039	4.78764	0.773521	11.3277	12.5634	-0.0228988	5.5689	7.43115	0.927619	66.1446	90.3945	0.720971
AAEL013151	orf protein	3.12081	2.86167	0.0424491	4.52552	4.98478	-0.0157481	7.59561	2.90549	-0.860069	29.1176	13.5988	-0.804824
AAEL002183	oligosaccharyl transferase, subunit, putative	33.8719	50.7706	0.786146	49.8499	57.068	0.0285699	27.9458	31.9326	0.684943	51.6684	57.9363	0.44197
AAEL002804	oligosaccharyl transferase	98.346	102.443	0.25213	180.895	193.226	-0.0560731	97.9652	144.297	1.06212	255.094	288.861	0.454784
AAEL014307	oligophrenin	26.4758	14.321	-0.720821	11.0519	12.9017	0.0596288	9.72324	4.11895	-0.71945	19.7863	7.24215	-1.15128
AAEL018155	oligopeptide transporter; K14206 solute carrier family 15 (oligopeptide transporter), member 1	0.892014	1.27441	0.67846	0.311172	0.754631	1.15267	23.4706	5.54674	-1.52458	30.0411	10.3423	-1.24315
AAEL000839	O-fucosyltransferase, putative	4.12086	4.57107	0.31846	3.99563	4.09862	-0.110277	8.89448	2.83315	-1.13557	23.1528	7.88732	-1.26064
AAEL002626	odorant-binding protein 56e, putative	0.0436849	0.0230181	-0.622766	0	0.0563723	3.09481	0.0682358	0.0227453	-0.923536	1.66369	0.259745	-2.37575
AAEL010415	odorant receptor (Or55)	0	0	0	0.0180388	0	-1.93957	0.0408923	0.018147	-0.475759	0.637727	0.0986861	-2.30046
AAEL017079	odorant receptor	0.921591	0.795733	-0.076902	0.108985	0.280357	1.12888	0.25455	0.054441	-1.52725	1.29594	0.243913	-2.08979
AAEL002606	odorant binding protein OBP35	0.103334	0.0206668	-1.77368	0.0729073	0.0932019	0.113859	12.6138	2.21081	-1.98467	1.49331	0.945872	-0.366556
AAEL013308	odd Oz protein	0.133406	0.11509	-0.0787209	0.0556203	0.0556203	-0.106925	2.0727	0.254058	-2.4129	5.369	1.41417	-1.61787
AAEL010692	OCP-II protein, putative	0.319407	0.181793	-0.681183	0	0.0180388	1.82927	16.733	3.258	-1.78774	76.5356	15.4377	-2.01935
AAEL009305	numb-associated kinase	60.0919	38.5987	-0.477085	16.9649	18.7147	-0.013102	8.62326	5.87708	-0.0277602	22.7311	11.7517	-0.661081
AAEL005567	nucleosome assembly protein	98.8902	91.1192	0.0574091	177.153	175.088	-0.194459	47.7254	72.9611	1.12645	416.354	606.752	0.808451
AAEL012359	nucleoside-diphosphate kinase NBR-A, putative	114.585	216.45	1.14826	550.96	579.335	-0.0886939	148.434	203.271	0.949468	952.154	1158.73	0.557019
AAEL002455	nucleoporin, Nup153, putative	53.0919	34.8386	-0.4499	46.5112	42.2534	-0.306264	58.2362	24.6691	-0.712266	194.221	89.2018	-0.829597
AAEL006710	nucleolysin tia-1	4.00342	2.11383	-0.75534	1.90311	2.41047	0.164978	10.7678	2.20983	-1.71647	35.708	8.95145	-1.69557
AAEL009859	nucleolar GTP-binding protein	231.729	216.065	0.0748931	964.599	1026.22	-0.0933293	169.174	171.186	0.536849	2531.33	3495.69	0.738066
AAEL017685	Nuclear RNase P	0.949312	0.241443	-1.7442	0.185652	0.145815	-0.418269	0.286492	0.0408923	-2.14936	0.242053	0.296988	0.613679
AAEL001861	nuclear pore complex protein nup154	14.6685	12.0531	-0.108059	23.0868	22.1256	-0.229161	31.4713	9.97608	-1.1164	123.547	52.5995	-0.941798
AAEL003731	nuclear body associated kinase, putative	54.6756	33.4322	-0.555268	21.634	21.6506	-0.150862	39.1085	17.7814	-0.609395	58.6671	28.1528	-0.76171
AAEL005338	novex-3 (titin isoform)	5.60281	2.80202	-0.843866	3.11924	2.87573	-0.274827	15.3894	8.81212	-0.31845	11.5787	9.06955	-0.0434028
AAEL010106	norepinephrine/norepinephrine transporter	0.190704	1.83712	3.40484	0.0368296	0.14807	1.69586	2.11868	1.1215	-0.331738	5.03012	1.74747	-1.22475
AAEL014051	nop14	8.12936	6.99539	-0.0413133	25.6311	19.068	-0.611774	34.6173	9.86449	-1.25991	143.495	64.1425	-0.872142
AAEL003039	nonsense-mediated mRNA decay protein	81.8642	88.9041	0.290462	174.827	186.706	-0.0875395	58.2927	56.6071	0.466568	515.24	680.609	0.67579
AAEL013049	nitrilase, putative	18.6469	19.3674	0.215593	7.09532	8.65122	0.125798	26.8996	29.0284	0.643013	21.2537	27.515	0.651241
AAEL004120	Niemann-Pick Type C-2, putative	1.08457	1.04002	0.0661929	0.219474	0.394606	0.569161	247.771	258.204	0.580011	151.461	193.519	0.631985
AAEL009760	Niemann-Pick Type C-2, putative	960.746	1384.73	0.72186	668.966	649.42	-0.214382	4.76551	13.1345	1.91415	4.23601	2.30787	-0.5865
AAEL003325	niemann-pick C1	331.022	254.241	-0.227556	126.098	128.313	-0.141948	121.954	75.5544	-0.174304	173.589	77.8436	-0.866416
AAEL004923	nicotinic acetylcholine receptor, putative	0	0	0	0	0	5.12548e-15	19.7555	16.1548	0.217994	12.6299	17.2146	0.728298
AAEL011359	nfat	13.7973	6.5927	-0.899466	2.8449	1.92191	-0.709269	5.4537	1.51663	-1.3175	22.8203	8.24665	-1.16138
AAEL004513	neurotransmitter gated ion channel	6.15091	15.1509	1.46129	4.85699	22.073	2.02939	8.4996	2.61538	-1.22551	11.656	3.68759	-1.35957
AAEL017005	neuropeptide y receptor (npy-r) (pr4 receptor); K14072 neuropeptide Y receptor	0.0206668	0.0436849	0.959469	0	0	5.12548e-15	0.391022	0	-5.42855	1.02782	0.040962	-4.18858
AAEL014303	neuroligin,	0.0436849	0.0850186	1.08395	0.0556203	0.0180388	-1.39764	2.14964	0.53546	-1.43836	8.20479	2.17011	-1.61594
AAEL011396	neurogenic locus delta protein	3.2411	3.35581	0.228069	1.86478	1.83773	-0.15492	20.3945	4.3212	-1.67426	55.1461	19.2725	-1.22116
AAEL006062	neuralized	4.25377	3.36757	-0.172415	2.88999	3.2816	0.0104821	7.79088	2.38744	-1.14116	21.3401	8.38444	-1.0509
AAEL014203	nervy	0.390813	0.246145	-0.477596	0.199931	0.222481	-0.0491188	0.436512	0.304147	0.0648129	1.33504	0.33981	-1.65697
AAEL003853	nephrin	0.14937	0.0230181	-2.2328	0	0.075163	3.40993	1.66377	0.558451	-1.01471	4.80483	1.36482	-1.51171
AAEL010803	ncd	1.22219	0.759102	-0.536614	0.533653	1.09962	0.908324	5.34096	1.44765	-1.31608	27.3542	7.20587	-1.62798
AAEL011711	nascent polypeptide associated complex alpha subunit (nac alpha)	53.6072	77.2331	0.731232	153.952	160.107	-0.109846	49.187	49.9275	0.524004	532.138	690.293	0.651267
AAEL012107	nanos	0.110388	0.315199	1.61127	0	0.0187908	1.83527	8.32272	1.88294	-1.56968	28.3998	7.01038	-1.72882
AAEL012614	NADP-specific isocitrate dehydrogenase	102.545	104.069	0.190978	43.8023	54.9492	0.159349	230.99	236.4	0.57472	309.189	395.931	0.628678
AAEL012616	NADP transhydrogenase	91.6626	92.2335	0.179035	24.1248	40.4819	0.570295	221.719	237.051	0.610172	266.057	348.804	0.666296
AAEL009078	NADH-ubiquinone oxidoreductase sgdh subunit	57.7106	76.995	0.613062	91.719	106.115	0.0457505	39.2956	46.2632	0.73629	149.059	187.799	0.608292
AAEL001164	NADH:ubiquinone dehydrogenase, putative	53.8849	75.8373	0.687591	78.8242	87.8839	-0.0111764	35.2424	38.6897	0.642077	102.359	119.759	0.501126
AAEL002881	NADH:ubiquinone dehydrogenase, putative	169.088	244.413	0.731155	263.463	320.914	0.117959	143.473	172.902	0.776836	314.134	380.91	0.555052
AAEL013744	NADH:ubiquinone dehydrogenase, putative	25.4413	36.2008	0.712137	50.3632	62.2474	0.135977	18.4326	21.3167	0.71677	53.6774	57.5993	0.382966
AAEL014673	NADH:ubiquinone dehydrogenase, putative	2.95597	5.62087	1.11662	8.28589	8.12358	-0.192245	1.55875	2.90064	1.39023	9.57154	8.86469	0.173018
AAEL010673	NADH dehydrogenase, putative	20.5065	31.8377	0.836006	37.6187	43.8198	0.0578911	13.2862	17.5576	0.898421	41.9217	50.5221	0.54902
AAEL011900	N-acetyllactosaminide beta-1,3-N-acetylglucosaminyltransferase, putative	30.3285	17.1937	-0.662911	6.94275	7.77257	-0.0106447	5.75858	1.79294	-1.13506	13.1409	4.99474	-1.09814
AAEL013897	n-acetylglucosaminyltransferase vi	11.1112	9.88998	-0.00108197	9.48397	10.1357	-0.0738442	16.7526	6.31885	-0.875586	40.3277	19.4147	-0.763355
AAEL001151	n-acetylgalactosaminyltransferase	94.9736	94.0468	0.157166	89.6664	92.5403	-0.107351	7.60358	2.0291	-1.36033	14.7562	6.44337	-0.903831
AAEL006558	n-acetylgalactosaminyltransferase	8.54517	7.58817	-6.73274e-05	5.28391	5.22455	-0.179289	8.44203	3.58177	-0.665311	25.1097	11.1513	-0.871879
AAEL013274	n-acetylgalactosaminyltransferase	13.7928	11.8515	-0.0484275	8.13107	9.36076	0.0382641	9.88098	2.70563	-1.3212	25.9169	10.0602	-1.07115
AAEL007672	myst histone acetyltransferase	7.36382	5.45182	-0.275943	6.99986	6.9097	-0.182951	9.34092	3.75405	-0.774095	37.0309	17.1673	-0.809344
AAEL010729	myst histone acetyltransferase	7.57754	5.5955	-0.269189	4.19181	4.80514	0.0539603	5.6272	2.35139	-0.699445	18.7948	6.69379	-1.19253
AAEL000053	myotubularin	0.949312	1.21711	0.50234	0.548684	0.635878	0.0304397	6.36884	1.62937	-1.36567	24.9011	6.98148	-1.54181
AAEL006022	myotubularin	25.6379	19.3518	-0.248529	16.4771	17.3979	-0.0878998	70.2615	47.8294	-0.00714334	108.246	54.2834	-0.701884
AAEL015536	myosin, putative	0.0436849	0	-2.57242	0	0.0187908	1.83525	0.577336	0.090735	-1.99297	2.14408	0.225291	-2.94373
AAEL009357	myosin v	107.932	79.9507	-0.268586	67.265	74.0773	-0.0231927	36.5117	12.0381	-1.07296	95.3483	37.9978	-1.03801
AAEL005319	myosin light chain kinase	89.8187	47.5576	-0.763589	88.9079	64.794	-0.621618	129.802	111.883	0.296066	108.185	105.965	0.25027
AAEL003676	myosin I homologue, putative	31.255	26.9538	-0.0287291	159.849	158.865	-0.191574	31.548	31.9141	0.520318	365.1	463.662	0.621648
AAEL006994	myosin heavy chain, putative	0.0826674	0.0643517	-0.152676	0.0729073	0.0563723	-0.516313	0.277295	0.149774	-0.269713	0.819267	0.121956	-2.39109
AAEL000596	myosin	0.241443	0.0826674	-1.1684	0.128528	0.314931	1.08194	0.25455	0.231805	0.292951	3.09835	0.836959	-1.59634
AAEL002558	myomesin	15.2936	9.41069	-0.506308	22.0722	12.9881	-0.929121	15.4547	10.1074	-0.119983	13.059	10.5973	-0.0046872
AAEL008701	myoinositol oxygenase	1.37676	1.04893	-0.210614	0.679468	1.50776	0.946285	152.656	155.288	0.541871	378.859	487.447	0.637056
AAEL004967	myo inositol monophosphatase	5.23687	9.27023	1.00343	5.92654	11.6555	0.795946	3.49062	1.32982	-0.883723	6.25253	5.73665	0.168371
AAEL009367	myelin proteolipid	85.5689	70.2413	-0.121399	68.6998	84.9127	0.141258	20.2616	9.7809	-0.532745	45.0721	23.5639	-0.648068
AAEL001370	muscle-specific tyrosine kinase receptor	1.9907	1.37539	-0.3919	0.46225	0.314931	-0.665664	1.86314	0.349391	-1.82482	5.22749	1.78565	-1.24652
AAEL004694	munc13-4	5.21435	5.39168	0.214937	3.11247	6.34072	0.857364	22.2741	14.4726	-0.109198	57.6833	46.0105	-0.0377473
AAEL004651	multiple ankyrin repeats single kh domain protein	54.8497	40.2929	-0.276877	61.2047	45.269	-0.585074	46.4534	27.7646	-0.222195	112.193	75.3485	-0.28491
AAEL005030	multidrug resistance protein 1 (ATP-binding cassette C1)	35.3895	33.8957	0.0810723	3.76714	16.0066	1.89507	80.8029	62.528	0.135768	6.92006	6.70111	0.240009
AAEL001667	multicopper oxidase	1271.33	1312.09	0.251959	258.664	302.081	0.0741293	155.85	30.6533	-1.87918	11.387	14.3975	0.623144
AAEL006583	multicopper oxidase	0.223127	0.269163	0.419641	0.0180388	0.0556203	1.15474	30.0431	4.15205	-2.30097	0.400323	0.122886	-1.36615
AAEL007415	multicopper oxidase	0.218424	0.14937	-0.279578	0.0541165	0.0187908	-1.41673	35.8571	4.67807	-2.36333	1.37042	0.366799	-1.60633
AAEL016992	multicopper oxidase	0.128703	0.0460361	-1.23915	0.0360777	0	-2.73556	6.8116	0.902998	-2.38145	0.0400323	0.040962	0.265456
AAEL001738	MRAS2, putative	6.7969	6.42415	0.0756785	2.23157	1.846	-0.464223	4.71788	2.46101	-0.415591	11.035	3.83749	-1.22836
AAEL014408	m-phase inducer phosphatase(cdc25)	5.1646	5.1365	0.174443	3.34999	3.40486	-0.103159	8.27625	3.64081	-0.657034	48.9366	14.2125	-1.50062
AAEL000471	monocarboxylate transporter	3.44913	21.1873	2.80306	1.92415	7.77934	1.82582	129.963	105.896	0.240991	79.8835	90.4782	0.444767
AAEL001575	monocarboxylate transporter	0.312354	0.793382	1.5376	0.0932019	1.6626	3.92918	1.75089	0.054441	-4.29679	0.502728	0.102405	-1.90573
AAEL004213	monocarboxylate transporter	2.48237	11.5216	2.41894	0.126272	6.94954	5.47328	8.22665	2.42784	-1.32581	2.3796	0.531576	-1.83911
AAEL005915	monocarboxylate transporter	33.7641	21.5501	-0.502336	2.76222	3.33647	0.137362	25.658	10.2801	-0.766863	65.3879	22.4107	-1.24831
AAEL007047	monocarboxylate transporter	104.707	98.8653	0.0795314	26.3639	31.8742	0.121587	29.0918	16.0891	-0.340839	16.674	8.29125	-0.72006
AAEL012461	monocarboxylate transporter	0.551445	0.32411	-0.553866	0.0556203	0.111993	0.795778	0.873271	0.394882	-0.541608	2.50533	0.399393	-2.37309
AAEL018228	monocarboxylate transporter	3.89489	4.55499	0.36153	1.967	2.19626	0.00508779	2.55519	0.876393	-0.986863	7.48885	2.1971	-1.46465
AAEL000126	molybdopterin cofactor synthesis protein a	63.5811	59.0098	0.0652058	50.857	53.1535	-0.104076	35.8902	31.2363	0.314774	57.0896	73.7005	0.643653
AAEL014275	molybdopterin cofactor sulfurase (mosc)	177.716	209.416	0.41334	120.357	150.311	0.158862	206.69	190.761	0.396537	140.563	180.95	0.645535
AAEL010576	modifier of mdg4	134.941	113.017	-0.0896701	113.119	127.776	0.010639	262.419	113.484	-0.683285	632.69	276.044	-0.906198
AAEL014114	mlck, drome	21.5821	19.9653	0.0486018	10.1304	10.3431	-0.125307	13.5466	8.20835	-0.185731	48.2598	20.7813	-0.927723
AAEL000054	mixed-lineage leukemia protein, mll	31.9207	16.0359	-0.840827	12.6483	13.3519	-0.0736337	22.1413	9.38191	-0.703201	62.7522	24.1608	-1.07557
AAEL016965	mixed lineage protein kinase; K08864 tousled-like kinase	3.83994	2.62629	-0.383457	2.29019	2.77425	0.127687	4.04907	2.5244	-0.169198	8.89466	3.32451	-1.12009
AAEL018251	mixed lineage kinase; K04417 mitogen-activated protein kinase kinase kinase 9	6.51128	5.65564	-0.0382775	2.56754	3.52889	0.28794	4.68183	2.31099	-0.472617	9.72601	3.844	-1.0368
AAEL015215	mitotic protein phosphatase 1 regulator, putative	0.126352	0.108037	-0.0223102	0.0729073	0.205194	1.21541	1.97301	3.56412	1.36146	8.00375	8.26516	0.329437
AAEL007469	mitotic checkpoint protein bub3	6.09324	5.19441	-0.0625386	6.1851	8.13861	0.240756	9.93518	3.30012	-1.06862	25.2633	14.3241	-0.530069
AAEL011376	mitosis inhibitor protein kinase	2.14192	2.779	0.540138	3.80922	3.71078	-0.195436	5.21319	1.60638	-1.1429	22.3233	9.60865	-0.926919
AAEL017338	mitogen-activated protein kinase kinase kinase 3, mapkkk3, mekk3; K04406 mitogen-activated protein kinase kinase kinase kinase 3	86.0869	68.148	-0.184787	32.767	35.0829	-0.035124	26.3529	12.5279	-0.542696	53.2005	26.7386	-0.701423
AAEL005413	mitochondrial ribosomal protein, S11, putative	2.31196	4.56872	1.16222	4.30078	5.69808	0.23515	3.74131	2.99598	0.212688	12.7127	11.181	0.097051
AAEL009379	mitochondrial ribosomal protein, L33, putative	8.51176	11.1649	0.579131	15.2392	17.3596	0.0201108	3.62685	3.59097	0.4636	15.0989	20.2692	0.704369
AAEL001609	mitochondrial processing peptidase alpha subunit; K01412 mitochondrial-processing peptidase subunit alpha	0	0	0	0	0	5.12548e-15	0.97271	0.054441	-3.3938	1.86943	0.735484	-1.04965
AAEL013630	mitochondrial ornithine transporter	3.6886	1.48343	-1.12149	0.989136	2.5856	1.11017	2.60093	0.72202	-1.24747	1.55289	6.04384	2.2434
AAEL008002	mitochondrial NADH:ubiquinone oxidoreductase ESSS subunit, putative	51.3439	76.3491	0.772107	99.1315	113.254	0.0294318	35.3218	42.2606	0.769883	116.712	133.16	0.463288
AAEL005538	mitochondrial NADH:ubiquinone oxidoreductase B16.6 subunit, putative	44.5596	62.883	0.681145	88.4728	98.5623	-0.00763182	33.6377	37.5321	0.652409	106.842	128.931	0.555879
AAEL013876	mitochondrial NADH:ubiquinone oxidoreductase B14.7 subunit, putative	29.4607	43.372	0.742633	47.8566	59.2823	0.143782	20.3809	25.1012	0.803601	59.9337	76.2699	0.625747
AAEL000941	mitochondrial inner membrane protein translocase, 8kD-subunit, putative	22.507	32.1575	0.718632	53.3412	59.365	-0.0113807	15.596	16.2797	0.573683	60.6739	78.7659	0.652277
AAEL004423	mitochondrial F0 ATP synthase D chain, putative	47.8417	71.6308	0.789622	122.463	145.26	0.0801718	36.6163	43.1188	0.741133	140.643	164.976	0.508861
AAEL008494	mitochondrial carrier protein ymc	3.04656	2.06779	-0.394454	0.329211	0.820026	1.085	741.533	690.656	0.40512	331.565	438.073	0.671438
AAEL008213	mitochondrial carrier protein	5.17066	7.52939	0.717158	9.14876	10.8204	0.0756698	6.38362	4.50513	0.0496059	13.7796	16.4223	0.534715
AAEL003417	mitochondrial ATPase inhibitor, putative	9.93826	12.8352	0.577386	25.6461	29.8741	0.0613016	10.9684	15.8463	1.04862	56.8783	75.0496	0.674026
AAEL005610	mitochondrial ATP synthase b chain	148.772	223.544	0.797512	315.494	369.98	0.068494	111.187	124.862	0.676227	354.656	408.797	0.482102
AAEL000593	mitochondrial 18 kda protein (mtp18)	0.638815	0.418533	-0.419189	1.18606	1.39352	0.0404564	4.08586	1.41161	-0.974472	13.1428	4.31605	-1.31579
AAEL002985	mitchondrial carnitine/acylcarnitine carrier protein CACL, putative	0.0230181	0.280425	3.45615	0.0375815	0.201435	2.14659	1.03101	1.14811	0.593843	7.47589	12.867	1.05704
AAEL006752	Misexpression suppressor of ras, putative	22.5841	16.5765	-0.27341	15.7292	17.9368	0.0261652	17.4355	6.41007	-0.913765	35.5498	15.9663	-0.863376
AAEL009391	misexpression suppressor of ras, putative	24.9412	16.2816	-0.451819	18.505	17.204	-0.269465	35.0986	15.4232	-0.645172	66.5909	29.9161	-0.861377
AAEL008657	midline fasciclin	9.65412	15.2115	0.820628	7.90181	12.1207	0.436552	157.662	213.605	0.947051	586.916	545.716	0.179017
AAEL009847	microtubule-associated protein	11.4512	5.75799	-0.813018	16.3862	14.5981	-0.304436	3.50392	1.43969	-0.782603	2.55928	2.73611	0.405515
AAEL002771	microtubule binding protein, putative	32.5793	21.7631	-0.415181	29.8785	30.8355	-0.114193	54.4713	25.4752	-0.573027	111.439	51.5009	-0.822658
AAEL013242	microtubule binding protein, putative	6.62538	5.01869	-0.245311	4.6082	4.43835	-0.203778	13.9182	5.08871	-0.898885	46.9012	16.4077	-1.21136
AAEL005712	microtubule associated protein xmap215	52.6834	37.2483	-0.333257	37.621	38.9493	-0.110291	121.763	52.7821	-0.677777	321.023	121.01	-1.10914
AAEL003418	microsomal signal peptidase 25 kda subunit	60.6843	88.4779	0.749407	77.2337	110.5	0.35251	43.3036	34.4004	0.1843	47.921	51.5982	0.389027
AAEL000800	microsomal dipeptidase	414.591	408.545	0.137535	97.7447	101.827	-0.11255	9.64967	2.99959	-1.11065	39.1584	16.361	-0.969548
AAEL003184	mfs transporter	0.971341	8.77683	3.356	0	12.7874	10.7429	7.61762	2.95049	-0.888363	5.47794	3.18391	-0.485167
AAEL012183	mfs transporter	0.59513	0.391307	-0.529829	0.0736592	0.221729	1.39929	28.248	7.38731	-1.36369	119.072	28.3208	-1.77713
AAEL013141	mfs transporter	0.089721	0.11509	0.41609	0.0360777	0.0180388	-0.905145	6.84888	1.61993	-1.49706	25.2661	6.3233	-1.71209
AAEL013967	Methylmalonyl-CoA carboxyltransferase 12S subunit, putative	13.3941	17.346	0.558367	22.2518	24.3407	-0.034291	29.0002	44.2772	1.12491	183.59	235.562	0.632042
AAEL009501	methylglutaconyl-CoA hydratase, putative	11.9026	12.4335	0.223747	11.448	13.8186	0.128823	7.96947	8.73511	0.662447	28.198	38.0423	0.703109
AAEL006085	methylenetetrahydrofolate dehydrogenase	57.4993	58.6322	0.207456	84.1171	96.5885	0.0306991	193.458	263.336	0.931747	283.349	378.066	0.67814
AAEL000670	methionine sulfoxide reductase	32.3572	45.3599	0.587105	19.5752	41.3356	0.88718	55.2683	52.9623	0.52	78.667	73.0266	0.175016
AAEL003344	metaxin	25.6806	28.2347	0.308401	22.1293	23.9866	-0.0404751	12.955	11.6428	0.364325	28.7156	36.806	0.64106
AAEL018695	metastasis-associated protein 3 (mta3); K11660 metastasis-associated protein MTA	36.906	28.0527	-0.231994	36.1952	33.0505	-0.284223	65.7364	33.3505	-0.449916	163.971	77.222	-0.794591
AAEL011542	metalloproteinase, putative	32.0225	107.852	2.02755	654.863	668.717	-0.15129	0.018147	0.190667	3.25681	0.140578	1.23818	3.38041
AAEL011557	metalloproteinase, putative	3.34803	6.09534	0.987262	0.324699	17.0191	5.34339	6.50556	0.635391	-2.80583	5.28153	1.49511	-1.52923
AAEL014516	metalloproteinase, putative	41.5184	980.361	4.8458	2714.64	3006.4	-0.0193062	0	1.29304	7.63208	0.470161	6.21887	3.93706
AAEL000034	meiotic recombination repair protein 11 (mre11)	1.6083	1.84516	0.325285	3.30338	5.31926	0.524896	4.15992	1.761	-0.658761	14.462	6.703	-0.825859
AAEL010595	meiotic recombination repair protein 11 (mre11)	1.82487	1.51585	-0.0786034	1.68213	3.52137	0.894615	2.83585	0.97148	-1.06699	9.96992	5.25074	-0.622491
AAEL005022	Mediator of RNA polymerase II transcription subunit 15 (Med15)	33.2255	27.5826	-0.0976069	26.2256	25.1096	-0.208608	32.3504	18.6297	-0.246608	82.965	40.7471	-0.730995
AAEL002665	matrix metalloproteinase	9.4357	7.09823	-0.248065	3.96105	5.49589	0.286807	35.3183	33.1632	0.420817	87.615	121.648	0.750784
AAEL002672	matrix metalloproteinase	0.0850186	0.177091	1.15288	0.0924499	0.0932019	-0.151448	11.9302	12.2103	0.524482	11.5955	17.2853	0.855923
AAEL001442	map-kinase activating death domain protein (madd)/denn/aex-3(c.elegans)	1.50076	1.14991	-0.224857	1.15299	1.63103	0.333733	14.4573	2.22871	-2.15341	47.1487	14.45	-1.39472
AAEL002331	mannose-6-phosphate isomerase	0.38611	0.922579	1.40706	0.527638	0.783948	0.368104	2.89177	4.01607	0.98499	1.48308	1.4486	0.237917
AAEL001331	mannose-1-phosphate guanyltransferase	43.3942	51.2051	0.434823	60.6342	72.9882	0.111547	22.006	46.0604	1.56275	47.7219	55.1796	0.485392
AAEL011912	mannose-1-phosphate guanyltransferase	28.5599	33.0418	0.383102	23.6348	28.1176	0.0854695	15.9326	24.4651	1.11611	26.6767	30.386	0.465115
AAEL001396	mandelate racemase	38.2789	45.7723	0.424591	14.4981	28.0244	0.773994	21.8696	10.8569	-0.473825	12.3393	9.25107	-0.11912
AAEL000392	maltase	0.0460361	0.0667029	0.674163	0	0.148822	4.46315	3.30242	0.0999315	-4.4518	0.431988	0.202951	-0.831354
AAEL001091	malic enzyme	15.7859	23.5334	0.753883	30.6316	35.7256	0.0448707	37.4829	30.3409	0.227418	12.7993	9.60578	-0.128877
AAEL000087	macroglobulin/complement	0.349479	0.319902	0.0401882	0.130031	0.371304	1.32267	33.4477	40.2845	0.750404	41.8874	57.5794	0.735184
AAEL001163	macroglobulin/complement	21.911	19.8312	-0.00359814	18.6643	17.8353	-0.224273	57.0178	66.1767	0.728219	68.1869	86.6511	0.623952
AAEL001794	macroglobulin/complement	2.56231	1.99589	-0.174639	0.932011	2.68857	1.33278	121.388	126.251	0.56525	323.135	399.413	0.581621
AAEL017023	macroglobulin/complement	1.18135	0.653416	-0.698389	0.349505	1.09437	1.45203	111.904	115.021	0.534236	254.441	325.857	0.637283
AAEL012341	lysosomal acid lipase, putative	39.2535	37.408	0.0859929	17.9082	21.6498	0.126097	134.541	193.931	1.0481	393.593	422.768	0.379339
AAEL009382	lysine-specific demethylase NO66 (EC 1.14.11.27)(Nucleolar protein 66)	2.55241	2.55587	0.15633	10.2198	8.72789	-0.419345	9.86407	3.2759	-1.04135	51.4	23.8889	-0.818229
AAEL010841	lupus la ribonucleoprotein	22.4065	11.5363	-0.813676	7.82591	8.97216	0.044537	41.7498	11.311	-1.33923	113.784	33.6086	-1.46252
AAEL006689	lumbrokinase-3(1) precursor, putative	0.089721	0.524219	2.68526	0.108985	0.69901	2.44449	0.281894	0.018147	-2.94946	0.18061	0.102405	-0.495429
AAEL009869	low-density lipoprotein receptor (ldl)	6.05092	12.8406	1.25586	3.39884	13.2782	1.7634	82.584	54.2397	-0.0714623	100.938	88.7579	0.103096
AAEL014222	low-density lipoprotein receptor (ldl)	1.78873	1.23357	-0.437398	0.27359	0.720057	1.23795	121.609	21.2802	-1.91291	389.189	95.1595	-1.7416
AAEL003237	low molecular weight protein-tyrosine-phosphatase	3.22464	5.16657	0.884912	4.4684	4.54584	-0.129301	1.92777	2.20211	0.75752	4.40544	4.91459	0.453914
AAEL006259	long wavelength sensitive opsin	17.0647	13.2967	-0.111896	8.25885	47.4668	2.33425	0.317942	8.3738	5.07325	2.45594	24.0911	3.58426
AAEL006498	long wavelength sensitive opsin	3.12638	2.27446	-0.214304	1.13645	5.2832	2.02358	0.127029	1.06394	3.22251	0.424523	3.23613	3.23946
AAEL009212	lola	106.543	79.8881	-0.254748	46.557	56.5531	0.108889	75.9763	35.7245	-0.568803	158.602	68.4438	-0.919039
AAEL014706	LL5 beta protein, putative	6.39149	3.52164	-0.686276	4.16699	4.77583	0.0231347	25.5147	6.35367	-1.46819	79.7863	23.3194	-1.4728
AAEL009957	lipocalin-1 interacting membrane receptor (limr)	7.89558	7.89817	0.164329	4.54807	5.94236	0.226374	19.2965	14.6391	0.127951	21.9267	10.0741	-0.829632
AAEL006027	lipase	0.627553	0.853031	0.638249	0.18114	0.428428	1.00114	100.562	91.3324	0.385769	106.435	143.352	0.711196
AAEL000187	lim-kinase1	1.78588	0.70131	-1.16305	0.36604	0.407381	-0.00670864	2.42258	0.458519	-1.84329	6.1417	1.87687	-1.39856
AAEL011058	lim domain binding protein	1.37861	1.08606	-0.2688	0.919236	0.889926	-0.203637	3.70214	0.413275	-2.58813	6.20599	1.20748	-2.07246
AAEL013094	lim domain binding protein	23.6632	18.6169	-0.159578	18.0593	16.9552	-0.242419	31.5078	11.6616	-0.875084	92.6018	33.8041	-1.16165
AAEL005762	leucine-rich transmembrane proteins	58.8541	50.3152	-0.0560223	100.536	100.997	-0.149683	10.3393	1.4208	-2.39807	1.8452	0.302566	-2.26169
AAEL005351	leucine-rich transmembrane protein	21.1482	17.2211	-0.150716	13.76	17.1017	0.168659	29.4682	6.41246	-1.62991	79.6515	24.1806	-1.423
AAEL001401	leucine-rich immune protein (Short)	7.24118	5.97517	-0.104927	0.750119	1.13646	0.399394	1566.03	1641.98	0.585338	549.538	740.393	0.71382
AAEL001402	leucine-rich immune protein (Short)	9.74001	6.82164	-0.341448	1.15675	2.13913	0.693769	2300.17	2264.87	0.495173	948.606	1330.55	0.766285
AAEL001414	leucine-rich immune protein (Short)	10.6461	7.88988	-0.262101	0.819267	2.12861	1.15849	2445.64	2637.47	0.620781	576.859	755.868	0.674931
AAEL001417	leucine-rich immune protein (Short)	0.126352	0.0460361	-1.20645	0.0360777	0.0375815	-0.116177	14.2914	17.9401	0.839708	23.3819	31.8075	0.720851
AAEL001420	leucine-rich immune protein (Short)	8.41461	8.89611	0.262651	2.05419	4.45565	0.909777	1898.07	2346.7	0.819644	1675.74	2353.12	0.769592
AAEL012255	leucine-rich immune protein (Short)	0.399724	0.317056	-0.107162	0.0375815	0.0932019	1.03229	50.9953	39.18	0.178902	23.5094	36.5534	0.922312
AAEL009520	leucine-rich immune protein (Long)	1.01552	0.543028	-0.735176	0.463754	0.81777	0.678186	71.417	71.0608	0.510128	129.578	184.323	0.784498
AAEL010128	leucine-rich immune protein (Long)	0.232038	0.135757	-0.575536	0.167613	0.187156	0.0157651	38.6875	39.7944	0.530945	72.8095	109.546	0.862162
AAEL010132	leucine-rich immune protein (Long)	0.363092	0.623345	0.915051	0.0924499	0.820778	2.86703	10.5418	10.7321	0.559622	35.4635	51.1123	0.799704
AAEL012086	leucine-rich immune protein (Long)	0.767518	0.929139	0.48426	0.348001	1.80466	2.17026	81.8463	85.1807	0.554446	293.687	349.372	0.529062
AAEL006377	leucine-rich immune protein (Coil-less)	0.425093	1.12455	1.55437	0.183396	1.05904	2.32291	15.8163	19.7224	0.850302	61.0946	91.9223	0.872614
AAEL006920	leucine-rich immune protein (Coil-less)	0.0826674	0.0436849	-0.672587	0	0.130031	4.19323	24.5194	20.846	0.322498	21.424	27.9311	0.670659
AAEL007231	leucine-rich immune protein (Coil-less)	0.0206668	0.0230181	0.182481	0.0180388	0.0375815	0.664488	2.42718	3.70059	1.10079	12.399	16.7603	0.712718
AAEL012763	leucine-rich immune protein (Coil-less)	0.390813	0.90377	1.43404	0.0924499	0.723065	2.70707	55.8751	58.6885	0.60321	67.7931	87.6381	0.653922
AAEL012911	leucine-rich immune protein (Coil-less)	1.9954	1.35943	-0.381233	0.384079	0.944794	1.10713	1.41284	0.222608	-2.21149	2.09661	0.54462	-1.66495
AAEL010659	lethal(2)essential for life protein, l2efl	1.51437	1.16118	-0.183508	0.0901942	0.296892	1.45203	3.18065	5.95935	1.39546	5.50217	4.19962	-0.109145
AAEL010670	lethal(2)essential for life protein, l2efl	3.21759	2.74843	-0.00964161	8.56551	7.24116	-0.432948	12.6672	2.22387	-1.97155	27.3161	10.6133	-1.07023
AAEL013338	lethal(2)essential for life protein, l2efl	8.23578	10.0865	0.360662	0.509599	0.719305	0.29738	404.691	74.9088	-1.8435	898.037	265.076	-1.45994
AAEL013343	lethal(2)essential for life protein, l2efl	0.397372	0.837067	1.18215	0.108233	0.185652	0.5522	2.30352	3.93847	1.23448	2.97918	2.48383	0.0209857
AAEL013344	lethal(2)essential for life protein, l2efl	1.27058	2.69299	1.29611	4.4158	4.28502	-0.229276	7.33819	1.61558	-1.55207	17.9484	5.80752	-1.31402
AAEL013351	lethal(2)essential for life protein, l2efl	0.852537	0.540677	-0.45703	0.223233	0.406629	0.704067	3.84724	0.71693	-1.94779	3.48284	1.2503	-1.18965
AAEL013352	lethal(2)essential for life protein, l2efl	0.746852	4.21282	2.74617	2.37212	3.40487	0.26661	1.44576	1.56696	0.648568	6.74782	9.58902	0.805578
AAEL013284	late trypsin 1, serine-type enodpeptidase	42694.2	52732.8	0.48983	46.627	56.6673	0.166237	21.7382	15.9012	0.0683443	19.5434	34.1183	1.09743
AAEL013602	laminin gamma-3 chain	0.211371	0.250847	0.334773	0.127024	0.0556203	-1.26859	2.29144	0.889695	-0.732094	5.94709	1.39927	-1.75887
AAEL000335	lamin	0.834715	0.970967	0.350509	0.12928	0.128528	-0.106481	58.5015	11.076	-1.82973	134.185	40.5522	-1.43331
AAEL014393	lactoylglutathione lyase	10.7491	10.4019	0.117988	9.54636	6.55194	-0.729537	4.3542	5.34203	0.790822	10.8162	7.07442	-0.317736
AAEL008879	Kynurenine 3-monooxygenase (EC 1.14.13.9)(Kynurenine 3-hydroxylase)	289.357	326.013	0.352518	161.129	164.932	-0.123567	39.1392	13.9712	-0.988189	36.303	33.5942	0.181211
AAEL012757	kynurenine 3-monooxygenase	14.9615	15.4289	0.230479	8.29416	7.83796	-0.2392	1.75525	0.236157	-2.32233	1.48029	1.47652	0.258169
AAEL004235	kinesin-like protein Klp10A	53.975	42.8228	-0.176462	44.5329	43.0847	-0.203029	54.3106	25.2249	-0.574278	156.358	66.8769	-0.935733
AAEL002714	kinesin-like protein KIF23 (mitotic kinesin-like protein 1)	1.7469	1.18655	-0.36533	0.607312	0.956818	0.524893	6.14476	1.95651	-1.10841	21.4061	6.63981	-1.3844
AAEL008890	kinesin heavy chain	0.434498	0.448605	0.230391	0.442707	0.629863	0.353807	2.78141	0.803312	-1.24866	7.50097	3.54707	-0.78359
AAEL009227	kinesin heavy chain	0.540183	0.397866	-0.233124	0.145815	0.496072	1.58156	5.55289	1.01648	-1.87972	24.4253	5.734	-1.78685
AAEL013401	kinesin heavy chain	0.193055	0.184144	0.0310964	0.0187908	0.075163	1.57455	2.57769	0.671685	-1.34238	10.6468	3.86921	-1.16744
AAEL014134	kinesin heavy chain	0.170037	0.0460361	-1.62907	0.0548684	0.12928	1.00845	3.76455	0.472068	-2.36722	6.50571	1.64876	-1.67144
AAEL014084	kinesin eg-5	3.58117	2.44734	-0.385637	2.57205	3.36954	0.219929	13.6801	3.44046	-1.44794	52.2982	14.5728	-1.54484
AAEL008431	kinase anchor protein	61.7561	45.2709	-0.285671	40.2171	47.0661	0.0539488	43.8467	13.7294	-1.15407	175.49	79.7599	-0.848123
AAEL005827	katanin P80 subunit	15.9332	9.96646	-0.517741	8.19495	9.25929	0.00919746	19.732	4.98008	-1.42611	58.0711	19.5163	-1.27192
AAEL001703	juvenile hormone-regulated chymotrypsin-like serine protease	15042.2	17892.9	0.434801	25265.7	25037.9	-0.1856	10.2085	9.6877	0.350916	8.18627	53.1604	2.96539
AAEL000515	juvenile hormone-inducible protein, putative	40.8806	45.1893	0.299662	14.0786	28.1747	0.828701	15.6507	6.20102	-0.833446	8.94678	9.70911	0.422398
AAEL004023	juvenile hormone-inducible protein, putative	85.3256	92.0038	0.29728	52.1318	61.6687	0.0812635	12.7621	11.2116	0.286268	7.06531	10.4716	0.845717
AAEL004242	juvenile hormone-inducible protein, putative	203.509	207.591	0.178276	34.7528	63.3493	0.70174	60.9767	41.4574	-0.0443353	37.5524	32.2005	0.0727982
AAEL006581	juvenile hormone-inducible protein, putative	47.6199	27.8426	-0.608173	7.57035	6.68872	-0.337159	21.3104	8.19283	-0.803043	3.76306	6.77464	1.1355
AAEL006600	juvenile hormone-inducible protein, putative	41.9585	61.4917	0.723254	56.4566	94.7372	0.563465	32.7891	17.1483	-0.43734	67.2568	67.8986	0.297476
AAEL006605	juvenile hormone-inducible protein, putative	4.27023	11.435	1.60128	3.15682	6.43091	0.861887	5.29497	0.885097	-2.07974	1.81075	0.485966	-1.55522
AAEL006607	juvenile hormone-inducible protein, putative	0.951169	25.5161	4.91444	0.0744111	21.7987	7.90462	19.3342	3.76636	-1.89722	5.49648	1.71761	-1.33934
AAEL012687	juvenile hormone-inducible protein, putative	16.7506	16.5025	0.133457	9.75758	13.4947	0.32663	6.23697	7.39946	0.768857	7.70397	18.3485	1.52631
AAEL012694	juvenile hormone-inducible protein, putative	0.0206668	4.14673	7.30677	0.0729073	6.53688	6.1715	4.54101	1.03487	-1.62075	2.70912	1.1786	-0.847527
AAEL014440	juvenile hormone-inducible protein, putative	0.319407	0.246145	-0.228141	0.0548684	0.366792	2.45623	9.65501	2.21902	-1.52765	23.6425	6.77199	-1.51494
AAEL001058	jun activation domain binding protein	1.59939	16.7049	3.49821	1.32211	7.9808	2.3102	10.8572	1.75303	-1.98038	15.9855	2.62348	-2.35883
AAEL008634	jnk	33.1989	20.4167	-0.53359	20.4411	21.598	-0.0816105	35.0396	14.2189	-0.767959	100.44	39.1925	-1.06625
AAEL009735	iodotyrosine dehalogenase	4.4055	6.68997	0.803418	5.92504	6.75712	0.0145289	8.21384	8.44746	0.555867	4.81697	6.24031	0.648377
AAEL008931	inward-rectifying potassium channel	37.6989	55.8138	0.772892	36.7446	38.6937	-0.0959468	1.20452	0.199617	-1.97505	0.382631	0.121956	-1.27757
AAEL008932	inward-rectifying potassium channel	0.687202	2.14477	1.81734	0.18114	1.11541	2.34972	9.40046	4.16009	-0.648116	17.3406	8.36672	-0.760257
AAEL002317	Insulin-like receptor Precursor (MIR)(EC 2.7.10.1)	44.0709	26.3333	-0.576761	15.3662	15.1633	-0.178891	41.0779	15.9534	-0.842008	73.6756	25.1858	-1.24755
AAEL014250	insect replication protein a	5.09876	5.04504	0.183877	7.19604	14.1396	0.839157	9.22695	3.50336	-0.866737	20.5357	12.2452	-0.440422
AAEL007457	insect origin recognition complex subunit	1.7995	1.12455	-0.469929	1.61148	1.57466	-0.196132	6.01215	1.4479	-1.53121	20.2323	8.11909	-1.02629
AAEL010766	inositol triphosphate 3-kinase c	3.14853	3.64663	0.332577	1.35066	1.98279	0.37184	24.648	6.94578	-1.27625	50.2976	18.6355	-1.14486
AAEL002176	inosine-uridine preferring nucleoside hydrolase	3.38948	7.2382	1.24485	3.50031	3.63336	-0.107002	5.02737	5.93415	0.73741	9.68327	12.192	0.611818
AAEL006485	inosine-uridine preferring nucleoside hydrolase	0.482885	0.546743	0.477733	0.0901942	0.407381	1.8511	7.34131	11.5857	1.21547	15.3568	15.8516	0.315469
AAEL014719	inosine-uridine preferring nucleoside hydrolase	722.741	717.707	0.140761	126.606	139.15	-0.0349816	15.7446	5.71105	-0.955727	12.2909	11.6279	0.209023
AAEL006726	innexin	0.390813	0.52001	0.520939	0.0180388	0.221729	3.0702	25.4549	4.22439	-2.03522	53.5311	13.098	-1.7443
AAEL014846	innexin	12.3819	14.6615	0.397555	7.65452	9.08642	0.0614952	62.4272	56.5553	0.367168	45.6086	62.039	0.718635
AAEL007521	importin beta-2	54.4177	35.5631	-0.464	22.542	30.15	0.254939	40.2484	11.9946	-1.20584	125.705	47.4392	-1.10569
AAEL013275	importin beta-1	118.279	70.0135	-0.597153	110.92	115.073	-0.118707	102.809	55.3068	-0.370157	307.739	241.91	-0.0575839
AAEL012960	importin alpha	2.88221	2.84286	0.140998	0.714042	1.55135	0.962371	71.4609	13.6669	-1.80863	164.218	43.7315	-1.61062
AAEL005390	importin	17.893	16.4738	0.047599	16.5432	16.5403	-0.172702	19.9154	9.37485	-0.560883	50.7771	25.02	-0.733113
AAEL001965	imaginal disc growth factor	8.84391	9.7593	0.331158	2.2887	3.2132	0.341221	392.044	442.087	0.702774	472.954	570.97	0.54533
AAEL002023	imaginal disc growth factor	7.44277	27.5024	2.08823	2.39316	12.7063	2.1874	163.827	208.214	0.842493	558.825	587.238	0.348604
AAEL006876	igf2 mRNA binding protein, putative	208.074	118.227	-0.669027	6.66992	7.81767	0.084227	72.1298	27.109	-0.862393	135.533	44.6211	-1.30814
AAEL010097	hypothetical protein; K18745 maternal protein exuperantia	8.30805	9.15587	0.246371	0.711786	2.38792	1.58238	680.461	173.955	-1.40491	1481.41	436.811	-1.46734
AAEL010312	hypothetical protein; K18743 caprin-1	125.483	88.1339	-0.354195	93.2704	95.5152	-0.124752	101.885	60.1941	-0.233947	181.627	88.1366	-0.753372
AAEL001710	hypothetical protein; K18625 protein Shroom	0.211371	0.273865	0.464409	0.202939	0.499831	1.12848	4.18604	1.27973	-1.13027	12.1951	3.19514	-1.64449
AAEL007211	hypothetical protein; K18469 TBC1 domain family member 5	26.9737	20.1757	-0.260389	5.43649	6.6098	0.119248	8.05101	3.53727	-0.63489	18.267	8.19076	-0.869887
AAEL002036	hypothetical protein; K18405 tudor domain-containing protein 1/4/6/7	2.62011	3.28676	0.488161	2.09177	2.97193	0.336412	44.7587	12.8494	-1.24546	107.061	33.7267	-1.37443
AAEL014694	hypothetical protein; K18405 tudor domain-containing protein 1/4/6/7	7.84621	6.75346	-0.0328174	8.30393	9.55392	0.0480128	15.1757	7.10886	-0.584618	59.898	29.9822	-0.705702
AAEL006205	hypothetical protein; K18400 KAT8 regulatory NSL complex subunit 1	54.8756	46.8398	-0.0594852	65.7302	60.5969	-0.273395	78.6485	41.239	-0.396678	204.131	101.453	-0.716019
AAEL000963	hypothetical protein; K18186 protein PET100, animal type	10.3568	11.0774	0.277892	17.8879	19.8407	-0.0143067	5.63689	7.12027	0.86398	23.7516	30.9223	0.656604
AAEL000079	hypothetical protein; K17576 protein phosphatase 1 regulatory subunit 37	14.0287	5.44328	-1.20749	4.55709	4.06705	-0.333625	56.5649	12.3419	-1.64061	207.543	54.1324	-1.64817
AAEL001666	hypothetical protein; K17573 meiosis arrest female protein 1	1.72859	2.345	0.542172	0.0909461	0.315683	1.55857	126.911	25.5271	-1.73751	370.993	102.737	-1.55201
AAEL012247	hypothetical protein; K17541 SCY1-like protein 2	18.344	15.9059	-0.0494849	15.7563	17.3776	-0.0176862	13.2596	7.61508	-0.261326	33.7708	16.401	-0.753773
AAEL005304	hypothetical protein; K17493 calmodulin-regulated spectrin-associated protein	61.3731	46.6449	-0.227254	44.7652	42.9772	-0.215883	58.0059	36.0214	-0.169485	118.064	59.3209	-0.702688
AAEL007045	hypothetical protein; K16831 protein aurora borealis	0.606886	0.57966	0.112628	0.260063	0.442707	0.642957	5.37167	0.975586	-1.89337	15.0717	4.10569	-1.57381
AAEL001809	hypothetical protein; K16673 LIX1-like protein	0.108037	0.0436849	-0.976679	0	0	5.12548e-15	1.66788	0.476666	-1.26326	3.81149	0.814619	-1.93712
AAEL001635	hypothetical protein; K16547 protein NEDD1	2.53509	1.62154	-0.474491	2.49013	3.11399	0.154103	11.5167	2.91321	-1.40809	32.3043	9.03425	-1.54042
AAEL011631	hypothetical protein; K16484 rotatin	0.450462	0.133406	-1.5475	0.364536	0.441955	0.122855	2.48622	0.444971	-1.94335	5.79259	1.91132	-1.29591
AAEL006340	hypothetical protein; K16461 centrosomal protein CEP135	0.939907	0.494641	-0.764176	0.511103	0.974104	0.78613	4.33581	1.19795	-1.2743	11.6085	3.70627	-1.34863
AAEL008944	hypothetical protein; K16453 centrosomal protein CEP110	0.56085	0.70131	0.553493	0.329963	0.614831	0.718547	3.70042	1.19844	-1.04876	14.273	5.51048	-1.08407
AAEL014030	hypothetical protein; K15690 RING finger and CCCH-type zinc finger domain-containing protein	15.1894	8.30916	-0.711571	7.77104	8.10929	-0.0890248	10.9099	2.51931	-1.54651	24.4551	10.1877	-0.958363
AAEL012708	hypothetical protein; K15686 RNA-binding protein MEX3	0.425093	0.253199	-0.640456	0.0368296	0.0736592	0.759313	9.59038	1.91463	-1.72428	34.6644	9.12744	-1.63125
AAEL018133	hypothetical protein; K15601 lysine-specific demethylase 3	26.3643	17.4142	-0.431145	29.7568	31.4202	-0.0820033	18.6177	10.5436	-0.296114	60.2033	30.7381	-0.676739
AAEL005349	hypothetical protein; K15382 solute carrier family 50 (sugar transporter)	6.55398	10.593	0.880272	21.3889	26.5332	0.143996	2.61784	1.22069	-0.639735	3.18773	5.17713	0.969261
AAEL008563	hypothetical protein; K15289 solute carrier family 35, member F5	3.64132	2.5159	-0.350618	1.98654	3.57549	0.666653	3.88312	1.78399	-0.524667	7.86503	2.81621	-1.19613
AAEL013725	hypothetical protein; K15213 TATA box-binding protein-associated factor RNA polymerase I subunit B	2.77368	2.3924	-0.045622	5.52968	4.51051	-0.48487	6.13195	1.68381	-1.31438	25.956	9.7967	-1.11539
AAEL003540	hypothetical protein; K15190 7SK snRNA methylphosphate capping enzyme	13.3227	9.73628	-0.281691	16.9168	17.1258	-0.142475	24.9152	9.53768	-0.832984	81.1599	35.4396	-0.900644
AAEL006787	hypothetical protein; K15190 7SK snRNA methylphosphate capping enzyme	0.714923	0.648714	0.0349632	0.583258	1.26048	0.939152	5.05373	1.14835	-1.59529	15.4125	5.62779	-1.16367
AAEL018357	hypothetical protein; K15183 RNA polymerase II elongation factor ELL	23.4269	7.27582	-1.54535	8.14911	8.88046	-0.0521687	27.864	5.14578	-1.88632	66.2182	19.346	-1.47478
AAEL005813	hypothetical protein; K15179 negative elongation factor A	31.1175	22.726	-0.283319	43.2965	39.613	-0.285093	50.8822	19.7355	-0.821519	136.825	64.1836	-0.799133
AAEL013533	hypothetical protein; K14842 ribosome biogenesis protein NSA2	284.983	386.585	0.637099	932.498	926.322	-0.186919	228.323	255.926	0.680958	2408.01	3223.46	0.692105
AAEL000950	hypothetical protein; K14798 protein LTV1	109.145	93.4779	-0.0627162	141.805	154.395	-0.0424756	61.4773	58.1828	0.437911	442.316	590.189	0.689099
AAEL002843	hypothetical protein; K14763 H/ACA ribonucleoprotein complex non-core subunit NAF1	4.35661	3.95292	0.0209639	15.1286	12.1824	-0.501175	23.2303	6.50344	-1.28668	60.3757	27.2889	-0.857885
AAEL004055	hypothetical protein; K14320 aladin	2.07287	2.54647	0.448816	3.58223	3.60405	-0.173198	5.9403	1.52484	-1.41375	22.4955	11.1308	-0.725253
AAEL004053	hypothetical protein; K14313 nuclear pore complex protein Nup53	9.00776	10.407	0.37115	9.23068	9.91921	-0.049635	16.598	5.60143	-1.02189	51.6756	25.0676	-0.757557
AAEL001029	hypothetical protein; K14307 nucleoporin p58/p45	4.3628	4.80261	0.309048	6.59699	7.52603	0.0314684	8.98357	3.69985	-0.708703	33.0362	14.2384	-0.927219
AAEL012489	hypothetical protein; K14300 nuclear pore complex protein Nup133	6.44594	5.55751	-0.0418442	10.5828	11.0414	-0.0995679	14.2763	5.56053	-0.840121	59.6384	31.5871	-0.632713
AAEL001448	hypothetical protein; K13510 lysophosphatidylcholine acyltransferase / lyso-PAF acetyltransferase	76.578	60.8061	-0.17378	31.7342	35.3452	-0.0172874	61.4452	43.8717	0.0202773	70.799	32.5992	-0.829474
AAEL006774	hypothetical protein; K13356 fatty acyl-CoA reductase	1.15833	2.87194	1.50333	0.823027	3.42666	1.88746	11.8913	5.94384	-0.472627	6.94708	3.01913	-0.918781
AAEL007296	hypothetical protein; K13356 fatty acyl-CoA reductase	0.383759	2.6972	2.98728	0.36604	1.64907	1.95793	5.91903	3.32845	-0.296432	6.08868	5.19389	0.0575818
AAEL008073	hypothetical protein; K13199 plasminogen activator inhibitor 1 RNA-binding protein	88.7934	71.9863	-0.113625	238.994	251.89	-0.106746	63.6398	74.4715	0.747054	373.172	511.429	0.722237
AAEL018319	hypothetical protein; K13133 gem associated protein 5	10.0159	8.66482	-0.0407442	11.2585	12.2959	-0.0414488	34.9818	11.4922	-1.05384	114.88	49.976	-0.906159
AAEL012389	hypothetical protein; K13104 zinc finger protein 830	3.723	3.31399	0.014904	3.25152	4.09111	0.139117	3.38634	1.9708	-0.254189	11.7035	5.13901	-0.897493
AAEL012675	hypothetical protein; K13101 G patch domain and KOW motifs-containing protein	2.38337	2.79447	0.406132	2.02036	2.64271	0.249333	4.29927	1.4346	-1.05677	15.244	7.42175	-0.744845
AAEL001187	hypothetical protein; K12611 mRNA-decapping enzyme 1B	20.6742	17.7073	-0.0543848	22.006	22.0805	-0.165427	21.8809	12.1548	-0.329082	65.6759	35.2235	-0.616702
AAEL000262	hypothetical protein; K12572 PAB-dependent poly(A)-specific ribonuclease subunit 3	74.1665	49.3137	-0.430997	31.7336	36.4584	0.04398	90.34	39.7094	-0.664914	187.697	74.2373	-1.04483
AAEL010469	hypothetical protein; K12377 torso-like protein	6.19745	5.15778	-0.0741729	8.89172	6.95029	-0.488064	1.82734	0.372137	-1.68002	4.85137	1.21959	-1.68538
AAEL004980	hypothetical protein; K11986 ubiquitin carboxyl-terminal hydrolase 3	54.3333	47.6229	-0.0273592	35.5262	40.3609	0.0195425	52.9762	28.8062	-0.335541	117.996	54.0853	-0.830797
AAEL003787	hypothetical protein; K11985 TRAF-interacting protein	0.0460361	0.0230181	-0.639139	0.0368296	0.0375815	-0.143893	1.12708	0.235911	-1.63579	4.92772	1.06225	-1.90744
AAEL013965	hypothetical protein; K11982 E3 ubiquitin-protein ligase RNF115/126	9.15107	8.17105	-0.00956533	6.4106	7.27274	0.0121075	11.4489	3.99455	-0.968111	36.7126	12.5106	-1.25878
AAEL006032	hypothetical protein; K11860 OTU domain-containing protein 7	24.1295	14.0626	-0.624588	6.85857	7.75152	0.0092301	28.8079	10.1492	-0.969688	83.5032	32.4249	-1.06734
AAEL013203	hypothetical protein; K11857 ubiquitin carboxyl-terminal hydrolase 47	85.9394	74.3176	-0.0365824	68.4781	78.2977	0.0283187	101.002	55.4917	-0.342298	181.222	98.568	-0.588924
AAEL003733	hypothetical protein; K11841 ubiquitin carboxyl-terminal hydrolase 10	48.5576	28.1281	-0.638509	32.7655	33.515	-0.136642	25.6619	7.98911	-1.14761	81.7975	34.1093	-0.963364
AAEL010877	hypothetical protein; K11790 denticleless	3.20113	2.0147	-0.49671	2.12559	2.90052	0.291949	17.3455	3.87163	-1.5941	51.1773	18.9717	-1.14115
AAEL013319	hypothetical protein; K11583 serine/threonine-protein phosphatase 2A regulatory subunit B''	1.62711	1.5041	0.0199721	0.83881	0.629863	-0.565236	7.69481	3.09156	-0.773695	22.3205	6.66398	-1.45912
AAEL008377	hypothetical protein; K11577 kinetochore-associated protein 1	2.02498	1.29273	-0.486517	0.570483	0.720057	0.189539	9.16742	1.60662	-1.94711	20.5143	5.40067	-1.63005
AAEL008578	hypothetical protein; K11463 polycomb protein SUZ12	25.3686	17.0511	-0.42865	12.038	12.7318	-0.0707012	56.9268	23.9568	-0.712049	148.986	49.6345	-1.2933
AAEL011092	hypothetical protein; K11446 histone demethylase JARID1	82.8073	62.3582	-0.244752	58.7175	65.4629	-0.00577495	59.3876	33.9197	-0.278156	123.682	66.2809	-0.609774
AAEL009401	hypothetical protein; K11393 methyltransferase	1.45707	1.47922	0.174653	2.14137	1.82721	-0.403979	2.73641	1.27103	-0.544208	12.2239	5.06635	-0.984297
AAEL005904	hypothetical protein; K11291 nuclear autoantigenic sperm protein	13.201	10.5945	-0.137805	11.7569	15.0679	0.188402	29.0494	9.60616	-1.06332	73.2901	35.8754	-0.736277
AAEL008724	hypothetical protein; K11271 sister chromatid cohesion protein DCC1	0.303443	0.395515	0.570321	0.571987	0.538165	-0.244197	5.42635	0.780567	-2.25084	12.6372	4.23508	-1.27948
AAEL008320	hypothetical protein; K11269 chromosome transmission fidelity protein 18	0.753905	1.11093	0.733487	0.879399	1.34766	0.471577	8.93102	2.80893	-1.11415	34.9753	10.3079	-1.46607
AAEL002382	hypothetical protein; K11255 nuclear receptor coactivator 2	38.192	19.7972	-0.796095	19.6745	20.1331	-0.136724	33.7886	10.3906	-1.16086	81.0471	27.2042	-1.27585
AAEL013822	hypothetical protein; K10896 fanconi anemia group M protein	0.0460361	0.0873698	1.074	0	0.0180388	1.82927	3.08145	0.707733	-1.53273	10.6384	3.42697	-1.33821
AAEL011477	hypothetical protein; K10891 fanconi anemia group D2 protein	1.90568	1.48578	-0.165935	1.83246	3.16585	0.63978	6.69861	1.96037	-1.23317	27.3729	9.05941	-1.2966
AAEL014377	hypothetical protein; K10867 nijmegen breakage syndrome protein 1	5.65355	4.68987	-0.0846969	7.29976	9.18412	0.16809	8.72779	3.29068	-0.85596	25.2326	12.0664	-0.773232
AAEL012725	hypothetical protein; K10750 chromatin assembly factor 1 subunit A	2.28053	2.67183	0.442501	4.90208	4.20159	-0.406562	25.3437	7.3607	-1.23427	90.7488	26.0891	-1.49864
AAEL004302	hypothetical protein; K10736 minichromosome maintenance protein 10	0.172388	0.131055	-0.194887	0.0375815	0.0744111	0.772946	8.28569	1.50645	-1.87882	22.7914	5.22845	-1.81654
AAEL004439	hypothetical protein; K10734 GINS complex subunit 3	0.824816	0.805138	0.112777	0.590025	0.702018	0.10783	3.57701	0.894047	-1.43876	11.2919	3.14021	-1.5396
AAEL006660	hypothetical protein; K10733 GINS complex subunit 2	0.464075	0.533624	0.344772	0.291629	0.426172	0.374391	3.12694	0.571754	-1.88517	6.21526	2.15709	-1.22377
AAEL011413	hypothetical protein; K10640 E3 ubiquitin-protein ligase RNF25	8.15621	5.16434	-0.518126	3.67995	4.09411	0.00120447	10.3727	2.8825	-1.29203	30.4517	10.7044	-1.21426
AAEL007071	hypothetical protein; K10479 BTB/POZ domain-containing protein 7	21.9236	16.4958	-0.254151	15.1978	14.8634	-0.194283	22.5146	12.8712	-0.261207	43.6084	18.6066	-0.933588
AAEL011069	hypothetical protein; K10343 SPRY domain-containing SOCS box protein 1/4	2.63842	2.58211	0.147712	1.26423	1.67087	0.245305	11.4054	4.09522	-0.918069	24.5158	8.46915	-1.24737
AAEL009755	hypothetical protein; K10306 F-box protein 28	3.87472	2.09737	-0.710795	1.45214	2.00158	0.297742	5.54033	1.53428	-1.32026	15.1053	5.23679	-1.23858
AAEL009533	hypothetical protein; K10305 F-box protein 25/32	45.0922	30.224	-0.422761	7.0164	8.53247	0.117099	17.7089	11.0321	-0.158981	19.0211	7.4944	-1.06017
AAEL008177	hypothetical protein; K10276 F-box and leucine-rich repeat protein 10/11	29.521	24.976	-0.0743994	37.6037	35.4835	-0.242927	46.1062	15.4343	-1.03164	134.729	57.4452	-0.93892
AAEL007881	hypothetical protein; K10105 lipoyltransferase 1	272.456	196.22	-0.313684	111.878	125.146	-0.0110725	357.077	338.455	0.468877	510.538	657.131	0.642584
AAEL014487	hypothetical protein; K09855 Ras association domain-containing protein 7/8	4.2284	3.88944	0.0250654	1.03273	1.43711	0.28371	7.15064	2.06251	-1.27679	8.43194	3.7174	-0.870124
AAEL005147	hypothetical protein; K09442 SAM pointed domain-containing ETS transcription factor	9.54336	9.84754	0.230637	11.8809	12.9723	-0.0214311	88.4246	75.7323	0.295131	41.8742	52.9844	0.622034
AAEL007605	hypothetical protein; K09313 homeobox protein cut-like	0.190704	2.16407	3.56929	0.0187908	5.04416	7.47547	12.0191	3.36738	-1.16999	3.96322	2.11704	-0.611049
AAEL003932	hypothetical protein; K09237 Cys2His2 zinc finger developmental/cell cycle regulator, other	11.8327	7.97898	-0.41247	9.40732	11.8471	0.165206	10.3923	4.06427	-0.805382	25.7242	11.7852	-0.835071
AAEL005985	hypothetical protein; K08331 autophagy-related protein 13	164.793	159.796	0.134618	236.382	300.313	0.176321	68.2296	63.4382	0.40176	109.226	140.727	0.65404
AAEL009205	hypothetical protein; K08220 MFS transporter, FLVCR family, feline leukemia virus subgroup C receptor-related protein	0.950675	12.4571	3.88488	0.0360777	14.5041	8.17613	7.28178	1.24344	-2.04919	2.89723	0.874175	-1.4149
AAEL017280	hypothetical protein; K07874 Ras-related protein Rab-1A	87.5066	57.9848	-0.439272	45.0133	46.9488	-0.0935426	76.8998	40.7866	-0.387255	210.82	91.9446	-0.906926
AAEL006216	hypothetical protein; K07189 protein phosphatase 1 regulatory subunit 3A/B/C/D/E	4.78171	4.40475	0.0813371	12.3183	15.3445	0.139017	52.5401	56.8893	0.651401	135.926	199.385	0.837926
AAEL013142	hypothetical protein; K06947 polynucleotide 5'-hydroxyl-kinase GRC3/NOL9	2.34017	2.38113	0.223312	12.1643	11.1128	-0.318473	15.7814	4.50579	-1.26687	70.8353	33.5134	-0.790527
AAEL005962	hypothetical protein; K06676 condensin complex subunit 2	8.78896	7.43546	-0.0645927	8.13933	6.71578	-0.424073	13.2545	5.66194	-0.688389	43.5293	19.3504	-0.875031
AAEL007242	hypothetical protein; K06672 cohesin loading factor subunit SCC2	65.1102	43.5744	-0.411837	57.8757	55.0739	-0.227643	80.471	44.9663	-0.32046	175.958	91.7189	-0.651805
AAEL002527	hypothetical protein; K06519 solute carrier family 3, member 2	117.212	114.397	0.136392	195.99	197.929	-0.156724	264.295	205.288	0.163638	156.503	81.7292	-0.647698
AAEL008617	hypothetical protein; K06064 hairless	8.57611	4.68889	-0.724139	2.75696	3.04934	-0.016627	13.3041	3.11356	-1.53284	36.0349	10.8506	-1.4374
AAEL001476	hypothetical protein; K06057 numb	10.7091	10.1501	0.0863758	7.60116	10.8167	0.335822	10.3458	3.79518	-0.911946	23.7049	8.32573	-1.21686
AAEL010081	hypothetical protein; K05310 ethanolaminephosphotransferase	13.1696	12.8493	0.12922	8.42869	9.71177	0.0370418	14.9045	3.93987	-1.35701	35.0916	11.5061	-1.30919
AAEL011190	hypothetical protein; K05287 phosphatidylinositol glycan, class F	1.12591	1.58491	0.596508	0.880151	1.2928	0.395997	0.632023	0.299549	-0.466521	3.85893	0.602344	-2.3614
AAEL012671	hypothetical protein; K04374 cyclic AMP-dependent transcription factor ATF-4	408.249	390.753	0.102759	292.175	343.723	0.071707	424.231	375.424	0.34716	434.498	564.007	0.654796
AAEL003935	hypothetical protein; K03504 DNA polymerase delta subunit 3	5.32659	4.4832	-0.0763893	4.92087	5.98294	0.105785	5.24899	3.57405	-0.0701785	15.2747	7.15643	-0.80322
AAEL014508	hypothetical protein; K03350 anaphase-promoting complex subunit 3	22.5663	16.6593	-0.282748	12.4942	11.5735	-0.261354	13.503	7.85198	-0.282598	32.4971	16.6468	-0.673971
AAEL005638	hypothetical protein; K02937 large subunit ribosomal protein L7e	31.4523	36.7183	0.406334	75.5426	77.7369	-0.115795	21.1352	23.7184	0.682138	267.853	367.36	0.737287
AAEL004151	hypothetical protein; K02905 large subunit ribosomal protein L29e	501.271	671.289	0.611527	967.052	1001.1	-0.125889	649.791	605.591	0.4023	1970.86	2495.83	0.618028
AAEL008116	hypothetical protein; K02365 separase	1.59233	1.98748	0.474418	1.74377	2.31501	0.252376	3.72243	0.898892	-1.50304	10.0714	3.7798	-1.11676
AAEL007692	hypothetical protein; K02321 DNA polymerase alpha subunit B	0.962925	1.29508	0.576664	0.999662	1.64305	0.614398	23.865	5.49493	-1.5634	64.2781	15.3464	-1.76591
AAEL000695	hypothetical protein; K02177 bruno	21.1178	13.0488	-0.548332	5.04039	6.53764	0.201611	36.1858	8.60102	-1.5094	174.189	41.4548	-1.78292
AAEL002791	hypothetical protein; K01097 N-acylneuraminate-9-phosphatase	16.9368	15.6845	0.0616007	16.1606	18.5764	0.0455485	12.1778	10.9029	0.373151	29.1568	40.0774	0.74273
AAEL009968	hypothetical protein; K01081 5'-nucleotidase	16.5868	16.0571	0.118118	7.30051	6.72481	-0.291697	4.95815	1.50669	-1.17034	12.1801	2.6077	-1.92749
AAEL000182	hypothetical protein; K00419 ubiquinol-cytochrome c reductase subunit 9	8.95046	15.2596	0.968346	19.5903	20.4758	-0.0916036	5.78593	7.97679	0.950524	20.0005	28.3109	0.784347
AAEL000002	hypothetical protein	0.195406	0.112739	-0.591957	0.257055	0.0375815	-2.70487	1.39518	0.349391	-1.39622	4.31884	0.863018	-2.01329
AAEL000100	hypothetical protein	0.14937	0.133406	0.000905867	0.148822	0.260815	0.649788	1.31824	0.372137	-1.18642	4.1522	0.762473	-2.13812
AAEL000157	hypothetical protein	2.41529	2.04948	-0.0900885	2.32778	2.48563	-0.081675	5.78543	2.27445	-0.82384	18.7846	8.48307	-0.858269
AAEL000196	hypothetical protein	0.932359	8.15967	3.2801	0.0187908	6.87287	7.91568	6.27253	0.667087	-2.74448	1.08831	0.265323	-1.67839
AAEL000204	hypothetical protein	264.534	191.171	-0.311487	149.898	168.655	0.0190051	10.1537	2.79611	-1.31398	26.4112	8.21969	-1.39366
AAEL000237	hypothetical protein	0	0	0	0.0180388	0.0187908	-0.124421	0.127275	0.036294	-1.06232	2.68405	0.277437	-2.94194
AAEL000260	hypothetical protein	1.90518	1.81274	0.0741511	2.79979	3.43117	0.117542	5.51298	1.55194	-1.29342	20.4594	8.1163	-1.04219
AAEL000267	hypothetical protein	0.328812	0.220776	-0.333145	0.145815	0.0729073	-1.06129	2.20843	0.621596	-1.27091	6.52529	1.71302	-1.62703
AAEL000269	hypothetical protein	152.599	166.06	0.310287	521.597	547.451	-0.10718	138.267	135.706	0.485419	1127.36	1462.82	0.654155
AAEL000294	hypothetical protein	727.502	853.037	0.421571	2059.67	2171.39	-0.0942371	12.0447	20.459	1.26089	52.2168	68.2308	0.657914
AAEL000309	hypothetical protein	0.275723	0.133406	-0.853182	0.128528	0.372807	1.28529	41.397	39.9938	0.450364	61.9187	86.8745	0.761629
AAEL000311	hypothetical protein	0.252705	0.204811	-0.182196	0.437444	0.464505	-0.119735	13.5541	44.8641	2.27938	292.5	383.386	0.662405
AAEL000316	hypothetical protein	2.58818	2.06779	-0.132761	0.0729073	0.183396	1.10986	142.357	134.227	0.450714	52.3786	71.6672	0.734076
AAEL000397	hypothetical protein	1.85915	1.01886	-0.674069	1.70769	1.53257	-0.328465	2.23553	0.880991	-0.86871	7.09971	2.8879	-0.998068
AAEL000469	hypothetical protein	116.49	88.9305	-0.227996	70.7307	77.0695	-0.0463145	91.5865	51.8886	-0.288741	173.247	91.9015	-0.624486
AAEL000484	hypothetical protein	0.0460361	0.0413337	0.179554	0.0375815	0	-2.69759	0.136472	0.018147	-1.89133	1.03991	0.0400323	-4.16788
AAEL000560	hypothetical protein	0.0206668	0	-1.78978	0	0	5.12548e-15	1.15927	0	-7.00702	0.222502	0.040962	-1.95582
AAEL000586	hypothetical protein	1.65248	0.761453	-0.947578	1.65056	1.58067	-0.226165	1.27226	0.385931	-1.20364	3.31524	0.804364	-1.7329
AAEL000587	hypothetical protein	2.36505	1.69765	-0.313338	1.54233	1.268	-0.460396	4.18119	1.57977	-0.853263	10.3517	4.1857	-1.00875
AAEL000591	hypothetical protein	19.8884	12.8154	-0.481821	14.5935	13.6548	-0.254514	20.0247	8.24415	-0.760169	58.8236	28.6871	-0.742164
AAEL000604	hypothetical protein	37.4166	19.8155	-0.768197	10.6009	11.1188	-0.109932	48.4935	9.67071	-1.7511	169.391	48.4749	-1.50526
AAEL000691	hypothetical protein	6.18433	3.09791	-0.848689	1.55135	1.83397	0.0846423	14.2006	2.9679	-1.67907	66.0649	16.2875	-1.72883
AAEL000698	hypothetical protein	0.0920722	0.158775	0.868419	0	0.0368296	2.59694	5.19094	0.821213	-2.04891	8.97467	2.52299	-1.5207
AAEL000723	hypothetical protein	0.126352	0.0873698	-0.343368	0.254048	0.0375815	-2.74816	2.49443	0.467716	-1.91661	4.17085	1.18049	-1.52753
AAEL000732	hypothetical protein	0.0643517	0.560356	3.22816	0	0.130031	4.22691	5.57859	9.0083	1.25321	9.41333	8.64131	0.142476
AAEL000739	hypothetical protein	0.636958	0.612083	0.0882257	0.0548684	0.203691	1.64182	31.1207	4.91373	-2.0921	103.004	27.5526	-1.61249
AAEL000747	hypothetical protein	80.4097	50.4782	-0.518978	29.1081	31.9501	-0.0214995	13.6126	2.94031	-1.64055	34.1858	9.64231	-1.52674
AAEL000774	hypothetical protein	0.206668	0.246145	0.382212	0.0375815	0.0563723	0.3607	33.4301	39.9618	0.768115	52.3498	71.4855	0.72708
AAEL000776	hypothetical protein	1.15647	1.52575	0.453673	0.0721554	0.426924	2.29841	68.9967	12.4281	-1.90098	197.626	51.1273	-1.64864
AAEL000781	hypothetical protein	0.105685	0.131055	0.462322	0.165357	0.0939538	-0.972516	0.563541	0.036294	-3.14897	2.71383	0.595836	-1.87235
AAEL000786	hypothetical protein	0.937556	0.975669	0.205095	0.257055	0.387087	0.422351	226.305	230.699	0.534045	185.063	239.211	0.649051
AAEL000857	hypothetical protein	23.1332	14.5652	-0.503336	14.71	15.9931	-0.0395334	45.8144	23.0088	-0.459204	82.1104	35.4881	-0.918423
AAEL000897	hypothetical protein	0.0413337	1.41202	4.99436	0.0187908	0.0556203	1.17075	13.6802	11.1454	0.239336	11.6253	14.8053	0.632291
AAEL000900	hypothetical protein	1.82252	2.0866	0.341598	1.83772	1.33038	-0.587659	3.43544	0.939538	-1.32926	7.38833	2.92422	-1.04392
AAEL000910	hypothetical protein	0.544886	9.67552	4.36468	3.44543	6.14078	0.647701	9.414	7.74819	0.224282	3.69325	0.831353	-1.86317
AAEL000923	hypothetical protein	0.977032	0.791525	-0.187173	0.0909461	0.530646	2.3322	81.9844	14.1436	-1.98059	224.039	60.1782	-1.60106
AAEL000961	hypothetical protein	0.924436	0.835209	-0.0309001	0.091698	0.679468	2.67696	103.901	18.8751	-1.93174	270.037	60.6609	-1.86567
AAEL000966	hypothetical protein	0.0206668	0	-1.78984	0.0548684	0.0180388	-1.40724	0.399972	0.072588	-1.77338	1.56222	0.282085	-2.17246
AAEL000977	hypothetical protein	65.7082	45.1252	-0.372212	57.0489	64.2663	0.00232767	12.5364	5.43087	-0.67863	17.1014	8.03432	-0.803885
AAEL000980	hypothetical protein	0.811203	0.674083	-0.112927	0.844073	0.964337	0.0250521	3.26826	0.97148	-1.201	8.21687	2.79294	-1.24898
AAEL000984	hypothetical protein	1.94417	1.61213	-0.0830836	1.81291	2.66376	0.402563	18.731	4.88425	-1.38308	58.3414	19.6727	-1.27635
AAEL000994	hypothetical protein	119.843	84.0362	-0.346231	102.765	100.102	-0.201526	23.1894	8.70727	-0.880422	45.2713	19.3057	-0.938431
AAEL000995	hypothetical protein	0.425093	0.338217	-0.181231	0.345746	0.127024	-1.54103	1.49561	0.481019	-1.06032	5.04505	1.28754	-1.68926
AAEL001060	hypothetical protein	22.8082	14.3106	-0.523366	4.42632	5.67704	0.200887	0.645572	0.21801	-1.01139	1.85918	0.322118	-2.19769
AAEL001120	hypothetical protein	0.218424	0.089721	-1.02954	0.237513	0.0924499	-1.45655	1.06804	0.145176	-2.23528	4.69403	1.28568	-1.56105
AAEL001143	hypothetical protein	1.48665	2.8785	1.12068	0.0744111	0.501335	2.50912	11.6362	9.94397	0.285065	13.2294	22.7967	1.06635
AAEL001156	hypothetical protein	0.0413337	0.0690542	0.695413	0.146566	0.110489	-0.545806	0.445463	0.167921	-0.808072	3.25938	0.780165	-1.7466
AAEL001261	hypothetical protein	4.29696	3.42153	-0.137603	2.11131	3.01627	0.355642	125.634	141.952	0.689838	215.232	282.599	0.6671
AAEL001271	hypothetical protein	0.795239	0.563695	-0.341764	0.440451	1.29806	1.3689	93.2552	97.5096	0.575719	96.7386	122.799	0.625432
AAEL001313	hypothetical protein	6.96174	5.31693	-0.194502	6.06409	4.96148	-0.449734	3.00427	0.912194	-1.1558	13.5115	4.92487	-1.1665
AAEL001315	hypothetical protein	6.83725	5.68856	-0.111773	6.3963	7.21862	-8.67123e-05	9.16019	4.62682	-0.417174	33.4216	15.0512	-0.860092
AAEL001323	hypothetical protein	0.089721	0.225478	1.41547	0.0548684	0	-3.2421	19.5535	18.8137	0.478434	43.9671	78.1199	1.10609
AAEL001357	hypothetical protein	8.897	5.7867	-0.456266	7.86423	8.05894	-0.131036	21.245	6.78632	-1.0973	71.9115	25.6821	-1.19326
AAEL001358	hypothetical protein	2.95783	3.14346	0.256024	1.43259	2.37815	0.574143	6.79156	2.87018	-0.701215	13.9322	5.72546	-0.989844
AAEL001359	hypothetical protein	2.48905	1.81694	-0.271579	2.76823	3.14104	0.0391639	6.54933	2.71458	-0.734438	15.4488	4.73688	-1.41028
AAEL001406	hypothetical protein	49.0316	37.2564	-0.23968	27.3929	28.0409	-0.128325	58.4007	34.7083	-0.213728	86.4358	44.2336	-0.671348
AAEL001436	hypothetical protein	29.6507	21.5521	-0.289746	18.1449	17.225	-0.228258	12.1584	4.20411	-0.983323	36.0413	12.6968	-1.2105
AAEL001481	hypothetical protein	0.337723	1.74319	2.52768	0	0.242776	5.00955	1.65942	2.1622	0.894477	2.93822	0.507376	-2.23955
AAEL001482	hypothetical protein	6.95655	4.36762	-0.497399	4.43382	5.60788	0.186652	10.0823	5.49016	-0.339297	29.2126	12.4044	-0.945065
AAEL001495	hypothetical protein	20.4113	17.5508	-0.0628543	8.22126	16.4223	0.834862	160.921	117.951	0.0806575	216.548	103.658	-0.773608
AAEL001520	hypothetical protein	23.9843	22.0557	0.0275604	13.2812	13.5233	-0.151445	25.4272	10.9377	-0.674665	64.4133	27.2116	-0.949769
AAEL001530	hypothetical protein	34.8828	26.9791	-0.207901	15.2587	19.6971	0.213111	1.21831	0.276803	-1.53747	4.17919	0.926321	-1.86276
AAEL001577	hypothetical protein	5504.15	4336	-0.184271	855.505	803.969	-0.22902	23.6202	31.7988	0.890821	20.0972	7.32019	-1.15738
AAEL001589	hypothetical protein	0.0620005	0.089721	0.579677	0.0180388	0.111241	2.08108	0.259148	0.036294	-2.04437	0.836959	0.0595836	-3.3635
AAEL001650	hypothetical protein	0.103334	5.8289	5.82485	0.0180388	0.516366	4.23704	6.56625	1.61508	-1.60405	0.298848	0.121027	-0.97711
AAEL001654	hypothetical protein	0.0206668	1.84231	6.11041	0	0.42542	5.84195	2.34416	0.272205	-2.65822	0.202021	0.0195513	-2.6376
AAEL001681	hypothetical protein	3.47264	4.27654	0.4714	2.47359	2.69383	-0.0381499	11.626	2.36469	-1.74641	31.7933	9.31645	-1.48068
AAEL001700	hypothetical protein	0.409128	0.225478	-0.731937	0.127024	0.111993	-0.354272	4.14999	0.835008	-1.71569	10.8013	3.07133	-1.51399
AAEL001720	hypothetical protein	0.829519	0.264461	-1.45392	0.477281	0.447219	-0.259785	2.92708	0.97148	-1.04322	8.782	2.72591	-1.38622
AAEL001722	hypothetical protein	4.13027	2.11667	-0.820643	0.673452	0.813259	0.076583	31.9747	5.19998	-2.10784	3.97906	1.70277	-0.930265
AAEL001727	hypothetical protein	0.818257	0.667029	-0.126145	0.335226	0.223985	-0.711857	1.38188	0.29495	-1.58904	3.8189	0.901191	-1.76743
AAEL001819	hypothetical protein	24.5687	17.393	-0.337279	10.8617	11.9426	-0.0049984	10.8452	5.02778	-0.594609	27.5517	10.9484	-1.038
AAEL001832	hypothetical protein	7.89509	5.0891	-0.460268	3.88514	4.35718	-0.00155333	21.0116	16.8117	0.208888	21.694	10.3934	-0.775728
AAEL001882	hypothetical protein	0.0873698	0.131055	0.747693	0.0180388	0.206698	2.86003	12.1879	15.2311	0.858016	15.178	21.7177	0.801942
AAEL001941	hypothetical protein	0.756256	0.517659	-0.372638	1.34089	0.723816	-1.12635	0.586779	0.440618	0.170676	3.94835	1.10414	-1.55578
AAEL001949	hypothetical protein	0	0	0	0	0	5.12548e-15	1.58659	0.167921	-2.60233	3.62623	0.703819	-2.085
AAEL001958	hypothetical protein	0.0230181	0.0230181	0.172292	0	0	5.12548e-15	1.52656	0.313097	-1.72436	5.14464	1.30991	-1.67106
AAEL001998	hypothetical protein	1673.16	1726.82	0.218317	1000.88	1154.94	0.0392905	372.826	333.085	0.361251	456.035	570.951	0.599911
AAEL002006	hypothetical protein	7.67246	7.81835	0.205465	6.72327	7.01192	-0.0994996	13.4815	5.31157	-0.809055	38.9331	17.9409	-0.826467
AAEL002058	hypothetical protein	3.44121	1.93389	-0.680886	0.439699	0.314179	-0.606405	2.40419	0.367784	-2.17915	5.83451	1.83495	-1.37086
AAEL002059	hypothetical protein	2.75302	7.16964	1.50645	2.03464	4.636	1.01142	11.1353	4.50636	-0.769079	19.8022	6.32045	-1.36059
AAEL002075	hypothetical protein	1.72623	0.754399	-0.988943	0.478785	0.294637	-0.824228	0.567894	0.118079	-1.75383	1.74466	0.240194	-2.50602
AAEL002100	hypothetical protein	2.23164	2.24723	0.160286	2.20677	2.37138	-0.048482	4.65351	1.35257	-1.26549	11.2277	3.66621	-1.31093
AAEL002123	hypothetical protein	5.07958	4.66871	0.0404209	4.56084	6.0536	0.22453	11.0898	4.32629	-0.830215	23.9981	8.23268	-1.24645
AAEL002125	hypothetical protein	19.9687	14.1363	-0.334997	13.8554	14.3508	-0.11077	22.9185	10.9067	-0.537672	51.6009	23.2661	-0.850459
AAEL002142	hypothetical protein	11.3193	9.58406	-0.0772751	5.38237	4.86153	-0.3215	29.9109	16.1784	-0.329595	35.2165	14.258	-1.00925
AAEL002168	hypothetical protein	12.301	8.63153	-0.354451	15.7901	14.2275	-0.308826	24.0719	9.96475	-0.739448	65.4914	31.1095	-0.781046
AAEL002195	hypothetical protein	1.33728	0.809346	-0.527297	1.12217	1.2958	0.0748963	8.59542	1.86044	-1.62307	23.6452	8.33886	-1.21016
AAEL002235	hypothetical protein	23.0642	19.4679	-0.0809997	17.5008	19.3333	-0.0273007	46.4201	26.3922	-0.274931	73.8917	37.0772	-0.702815
AAEL002254	hypothetical protein	0.434498	0.363586	-0.0805397	0.109737	0.373559	1.47648	91.3103	91.3608	0.504915	142.428	182.298	0.632794
AAEL002281	hypothetical protein	0.193055	0.338217	0.905376	0.168365	0.239016	0.419674	5.20013	0.984782	-1.81641	17.4896	5.29823	-1.42912
AAEL002291	hypothetical protein	0.158775	0.108037	-0.239257	0.0180388	0.0556203	1.1927	10.9301	7.72232	0.00557537	6.74413	13.9366	1.32877
AAEL002319	hypothetical protein	7.63298	5.64673	-0.270287	7.05774	6.52562	-0.268696	17.3851	7.17685	-0.736213	47.6006	18.7481	-1.05357
AAEL002350	hypothetical protein	26.5759	26.2551	0.174425	16.12	20.6036	0.175963	15.7627	15.1116	0.448002	16.8538	22.2019	0.672598
AAEL002369	hypothetical protein	18.2237	11.7303	-0.467316	15.9765	14.5853	-0.298206	29.5087	11.4773	-0.8202	66.5675	29.8146	-0.863076
AAEL002392	hypothetical protein	26.9071	16.0773	-0.573788	19.1431	21.3996	0.000504056	28.5563	14.4332	-0.483007	58.9967	29.1406	-0.719322
AAEL002474	hypothetical protein	0.133406	0.246145	0.985751	0.24052	0.242776	-0.132639	6.10338	1.58922	-1.43162	14.8651	5.50211	-1.13771
AAEL002477	hypothetical protein	0	0	0	0	0.0368296	2.61483	2.06325	0.204215	-2.75814	5.64269	2.09661	-1.12202
AAEL002481	hypothetical protein	0.0436849	0.0230181	-0.627868	0	0.0187908	1.80554	8.25596	7.77167	0.440344	12.6838	19.4164	0.900211
AAEL002537	hypothetical protein	0.0206668	0	-1.78986	0	0	5.12548e-15	1.03224	0.217764	-1.53053	1.95414	0.418015	-1.90495
AAEL002545	hypothetical protein	0.331164	0.225478	-0.424133	0.0901942	0.147318	0.465045	0.71816	0.431176	-0.206309	2.87675	0.800646	-1.53489
AAEL002560	hypothetical protein	1456.48	1130.31	-0.199315	207.177	226.41	-0.036792	3.25906	3.68753	0.682633	4.04889	6.8287	1.03289
AAEL002592	hypothetical protein	0.6825	1.141	0.891734	0.295389	0.406629	0.351143	12.4814	3.07267	-1.45289	5.32159	7.0838	0.681272
AAEL002612	hypothetical protein	4.59286	28.7163	2.81578	0.14807	111.146	9.27232	32.5513	7.46186	-1.61827	17.9362	8.78356	-0.693767
AAEL002652	hypothetical protein	1.83241	0.973318	-0.783895	0.237513	0.73584	1.4669	99.2587	17.6774	-1.91563	378.921	90.7983	-1.76804
AAEL002664	hypothetical protein	0.0206668	0.0413337	0.963562	0.0187908	0	-1.91561	0.29109	0	-4.97423	1.24007	0.040962	-4.42364
AAEL002711	hypothetical protein	2.36691	1.63985	-0.391837	0.845577	1.11391	0.230843	8.73723	1.19819	-2.2743	22.5168	5.1325	-1.83577
AAEL002729	hypothetical protein	12.395	9.19746	-0.25695	11.1127	10.4198	-0.258527	13.6808	5.79792	-0.71637	40.0419	18.9054	-0.791542
AAEL002751	hypothetical protein	1.32367	1.15697	-0.0372916	1.24769	0.759142	-0.880298	1.96308	0.422225	-1.69106	5.33829	1.90014	-1.1973
AAEL002767	hypothetical protein	0.381408	0.510606	0.547477	0.880903	0.741855	-0.412831	8.70989	6.74403	0.161214	18.7548	25.463	0.728766
AAEL002811	hypothetical protein	790.79	917.912	0.384917	222.399	236.388	-0.0599597	1.12733	2.57449	1.71675	1.42257	1.17395	-0.0125681
AAEL002815	hypothetical protein	22.6465	20.4474	0.0191033	18.6395	23.4883	0.16941	1032.25	976.746	0.423102	89.4386	122.277	0.733276
AAEL002820	hypothetical protein	0.218424	0.204811	0.0277877	0.0736592	0	-3.6038	4.16378	0.612892	-2.20181	12.8402	4.82537	-1.12218
AAEL002835	hypothetical protein	19.2934	15.6836	-0.135587	12.761	15.6323	0.123978	19.2413	9.13582	-0.551134	40.0959	20.2218	-0.695968
AAEL002840	hypothetical protein	20.7438	15.8086	-0.233068	11.3157	13.2715	0.0665091	12.5189	6.97411	-0.314584	29.4882	14.7411	-0.709845
AAEL002847	hypothetical protein	0.147019	0.089721	-0.538946	0.200683	0.317187	0.464683	1.27275	0.29495	-1.49933	3.68765	1.16558	-1.36354
AAEL002860	hypothetical protein	69.1445	64.872	0.0756813	82.4861	90.5702	-0.0305715	31.2698	49.4494	1.16648	356.057	448.094	0.606061
AAEL002865	hypothetical protein	426.144	267.161	-0.512	278.906	302.978	-0.0470744	304.259	278.285	0.386427	394.797	494.628	0.60526
AAEL002889	hypothetical protein	23.8346	946.017	5.48516	0.604305	9.23823	3.72784	655.893	81.0998	-2.56614	3.68199	0.834143	-1.78288
AAEL002905	hypothetical protein	6.00488	6.31562	0.247648	2.8727	4.55561	0.489705	4.82627	1.78883	-0.899193	10.2204	3.6355	-1.19096
AAEL002917	hypothetical protein	0.792394	2.52197	1.81861	0.147318	8.32575	5.5892	3.39094	1.74794	-0.440942	8.65345	4.4966	-0.624561
AAEL002921	hypothetical protein	1.05921	0.805138	-0.243176	0.219474	0.329963	0.428138	3.8318	1.29353	-0.987235	15.3353	4.61862	-1.44625
AAEL002963	hypothetical protein	804.787	590.507	-0.282425	756.068	748.576	-0.188007	128.961	104.246	0.195193	107.723	55.4581	-0.668345
AAEL002968	hypothetical protein	0.388462	0.345271	-0.0562122	0.0180388	0.146566	2.49317	15.2202	2.70415	-1.92329	56.1014	15.2924	-1.5851
AAEL002981	hypothetical protein	0	0	0	0	0	5.12548e-15	1.009	0.267853	-1.33254	3.98742	0.469204	-2.7827
AAEL003010	hypothetical protein	0.0413337	0.0230181	-0.62113	0	0	5.12548e-15	1.14983	0.254058	-1.57309	4.68569	1.29036	-1.57398
AAEL003050	hypothetical protein	0.0436849	0.0920722	1.14531	0.091698	1.05904	3.29984	1.7596	0.036294	-4.73097	0.768051	0	-6.49942
AAEL003088	hypothetical protein	0.965276	1.16167	0.415971	0.700514	0.869631	0.162209	4.29566	1.57977	-0.882991	13.5245	3.87572	-1.50597
AAEL003185	hypothetical protein	0.105685	0.0690542	-0.495402	0.0368296	0	-2.72121	5.45805	0.072588	-5.53984	0.120097	0	-3.9477
AAEL003199	hypothetical protein	0.190704	0.0460361	-1.82791	0.0932019	0.0939538	-0.0351946	11.9268	7.40192	-0.173031	23.338	10.9865	-0.791652
AAEL003216	hypothetical protein	0	0	0	0	0.0360777	2.61686	0.172766	0.072588	-0.56776	1.41324	0.262534	-2.11218
AAEL003267	hypothetical protein	86.8689	65.8738	-0.235571	79.6788	91.5203	0.0402715	44.7188	38.7292	0.310209	88.4742	112.165	0.623956
AAEL003277	hypothetical protein	14.8587	11.7829	-0.160597	5.75668	6.24902	-0.0348218	3.10469	1.55243	-0.450072	8.95145	3.33293	-1.12769
AAEL003342	hypothetical protein	0.542534	0.135757	-1.79416	0.477281	0.608064	0.20124	2.08649	0.299549	-2.18437	5.75727	2.34793	-1.01217
AAEL003355	hypothetical protein	5.40555	5.30059	0.114067	1.66635	2.08126	0.16202	33.369	8.27002	-1.45839	40.5659	13.4994	-1.29103
AAEL003361	hypothetical protein	2.61775	3.05942	0.410235	2.41647	2.47585	-0.125595	16.6481	4.51647	-1.3463	47.2959	15.2003	-1.33552
AAEL003373	hypothetical protein	97.6368	79.4709	-0.135175	70.5842	69.1887	-0.191319	30.9457	15.7429	-0.437459	78.38	34.5579	-0.88832
AAEL003404	hypothetical protein	1.9381	1.70519	-0.0577409	0.0721554	0.429932	2.31694	119.381	24.2057	-1.72823	233.488	45.5138	-2.05977
AAEL003405	hypothetical protein	13.1075	9.60189	-0.269246	0.804236	3.27709	1.83473	90.4826	90.9866	0.519293	72.1978	140.161	1.23082
AAEL003428	hypothetical protein	172.911	177.376	0.197899	48.1197	60.3684	0.166494	38.8968	45.4446	0.74274	71.9667	97.347	0.719517
AAEL003442	hypothetical protein	3.1739	2.46331	-0.157606	3.90768	9.30664	1.0767	0.0636375	0	-3.0053	0.0400323	0.122886	1.71261
AAEL003451	hypothetical protein	0.551445	0.35183	-0.480947	0.386335	0.466009	0.109698	2.93168	0.762666	-1.38793	10.9	3.45021	-1.36751
AAEL003535	hypothetical protein	15.6012	12.0201	-0.219985	9.76884	10.9918	0.0125818	18.6777	11.2073	-0.198228	36.5302	18.2137	-0.713475
AAEL003542	hypothetical protein	1.01837	0.988788	0.149985	1.20635	1.29655	-0.0666806	12.5634	2.91321	-1.5437	34.656	11.9586	-1.23454
AAEL003590	hypothetical protein	872.399	887.659	0.204809	388.19	443.033	0.0465722	14.2138	14.7015	0.495277	16.0726	2.66349	-2.29628
AAEL003593	hypothetical protein	10.8173	7.8926	-0.275368	10.4573	13.6653	0.223491	72.6279	61.7595	0.288526	44.0064	58.1542	0.670355
AAEL003600	hypothetical protein	0.35839	1.05685	1.74703	0.091698	0.242024	1.20323	8.01595	11.6965	1.10448	19.321	16.5267	0.0462408
AAEL003604	hypothetical protein	24.2084	13.3669	-0.728764	7.28023	6.56696	-0.303598	14.4254	5.17025	-0.947163	42.7567	14.7495	-1.24505
AAEL003623	hypothetical protein	113.229	74.7876	-0.445444	39.8413	46.2017	0.0518275	61.3372	37.8643	-0.168159	97.1329	50.3157	-0.6564
AAEL003696	hypothetical protein	1.0545	1.25139	0.395113	2.25036	2.10605	-0.249037	2.11334	1.01237	-0.554613	11.1914	4.98074	-0.876908
AAEL003773	hypothetical protein	0.0850186	0.0413337	-0.673325	0.0180388	0.127776	2.32673	0.850033	0.186068	-1.57729	2.64867	0.517631	-2.04258
AAEL003804	hypothetical protein	0.0826674	0.204811	1.29879	0	0	5.12548e-15	4.8725	0.735077	-2.11436	5.13529	1.56501	-1.39852
AAEL003812	hypothetical protein	18.5719	16.4493	-0.00244307	20.6396	20.8388	-0.147359	19.2035	6.17006	-1.09074	67.0181	22.6695	-1.27203
AAEL003865	hypothetical protein	3.25892	2.56899	-0.162295	3.35299	3.72205	-0.00802568	4.98574	2.07894	-0.717087	20.1587	8.65717	-0.920566
AAEL003878	hypothetical protein	1.63181	1.4515	-0.0166441	0.278854	0.294637	-0.0181058	7.50726	1.81544	-1.50398	27.4578	7.4116	-1.61163
AAEL003883	hypothetical protein	175.065	141.122	-0.146668	89.7739	93.7819	-0.09162	44.155	27.1504	-0.173624	87.594	32.8562	-1.12397
AAEL003984	hypothetical protein	2.60365	2.41962	0.0570825	2.92607	3.34248	0.0162474	3.886	1.30297	-1.03443	14.5625	5.62683	-1.07919
AAEL004049	hypothetical protein	0.611589	0.471623	-0.193458	0.220226	0.272838	0.212767	4.21749	0.948734	-1.60142	9.88245	3.36736	-1.25759
AAEL004068	hypothetical protein	14.9098	9.47417	-0.485835	16.4643	17.5933	-0.0736768	20.0538	10.4112	-0.416262	49.8806	24.8208	-0.719189
AAEL004084	hypothetical protein	1.09633	0.855382	-0.177915	1.93919	1.7791	-0.294367	3.86251	1.28893	-1.07555	11.8506	4.44079	-1.12503
AAEL004104	hypothetical protein	0.17474	0.177091	0.182412	0.109737	0.202939	0.698875	3.36286	0.612646	-1.8901	10.4252	3.58617	-1.24913
AAEL004108	hypothetical protein	9.32865	6.50397	-0.339969	8.44749	8.96314	-0.076609	13.5804	7.84664	-0.273962	27.5275	12.8168	-0.810989
AAEL004136	hypothetical protein	0.48004	0.69475	0.662556	0.892174	1.27927	0.332524	3.70863	1.66977	-0.599359	15.191	6.35677	-0.966314
AAEL004149	hypothetical protein	14347.3	9776.57	-0.399976	7232.02	7271.72	-0.157689	9734.44	10210.4	0.592586	9880.8	12821.4	0.656076
AAEL004171	hypothetical protein	0.0460361	0.0230181	-0.605579	0.0368296	0	-2.72505	0.318188	0.108882	-0.889225	2.23251	0.49622	-1.85817
AAEL004211	hypothetical protein	36.5791	19.1376	-0.775736	4.66082	6.03781	0.216338	9.85512	3.09739	-1.13782	19.3785	7.04475	-1.16718
AAEL004230	hypothetical protein	76.2807	55.5423	-0.295684	36.5649	40.7705	0.00207953	38.1755	30.2656	0.188127	77.1347	97.8055	0.625811
AAEL004274	hypothetical protein	7.99273	5.48041	-0.359256	8.6399	9.55167	-0.0263587	15.1135	4.96603	-1.06824	46.7728	17.9018	-1.09078
AAEL004305	hypothetical protein	26.8957	16.0999	-0.56086	18.0359	19.2491	-0.0615834	19.4499	3.62529	-1.83712	62.6648	13.9108	-1.87875
AAEL004316	hypothetical protein	0.0230181	0.156424	2.56636	0	0	5.12548e-15	5.77262	1.11157	-1.77559	16.7634	4.93701	-1.46384
AAEL004318	hypothetical protein	0.105685	0.0460361	-1.00072	0.0368296	0.075163	0.766171	6.23673	1.05712	-1.94421	25.0064	5.70602	-1.83668
AAEL004336	hypothetical protein	3.39468	2.10442	-0.533657	0.759142	0.795972	-0.0522471	23.2741	5.58156	-1.48831	68.5049	19.3106	-1.53305
AAEL004354	hypothetical protein	18.3117	12.2456	-0.411608	15.0114	13.96	-0.262212	8.28594	4.55834	-0.330818	20.6037	9.47827	-0.830175
AAEL004356	hypothetical protein	37.3728	27.3491	-0.290864	26.4827	28.3017	-0.0659516	53.9832	33.9831	-0.152481	104.606	52.7455	-0.695574
AAEL004387	hypothetical protein	0.700815	0.720119	0.205964	1.08008	1.0613	-0.194254	3.17219	0.848803	-1.38118	9.37598	2.89723	-1.39786
AAEL004462	hypothetical protein	0.576814	0.450956	-0.206534	0.091698	0.405877	1.92944	34.286	5.78963	-2.01498	99.2479	24.445	-1.7268
AAEL004468	hypothetical protein	0.429795	0.427938	0.0914442	0.0548684	0.169117	1.32672	16.1477	3.23066	-1.76725	40.8025	11.1076	-1.59034
AAEL004537	hypothetical protein	0.0873698	0.0460361	-0.704225	0	0.0180388	1.82947	4.3859	0.698783	-2.06537	6.14821	2.84888	-0.800884
AAEL004564	hypothetical protein	0	0	0	0	0.0187908	1.8356	1.62288	0	-7.49397	0.0791348	0.0391026	-0.624752
AAEL004581	hypothetical protein	8.51176	10.454	0.461789	2.03164	4.98629	1.11449	3.19592	1.26208	-0.815574	1.99885	0.92911	-0.825505
AAEL004588	hypothetical protein	0.108037	3.22513	5.00538	0.0721554	1.63404	4.20198	11.0287	11.5719	0.594502	6.97877	4.45936	-0.3785
AAEL004630	hypothetical protein	4.5962	3.46855	-0.244685	2.43676	2.41047	-0.191047	4.88605	1.34386	-1.30654	14.1324	4.35422	-1.40321
AAEL004672	hypothetical protein	0.836573	1.03532	0.451226	0.546429	0.650909	0.0495247	10.5242	8.47456	0.209946	4.7788	7.35563	0.896449
AAEL004673	hypothetical protein	0.213722	0.154073	-0.280901	0.181892	0.278854	0.412669	3.359	0.508362	-2.1444	1.94764	0.54276	-1.54351
AAEL004718	hypothetical protein	0.6825	0.793382	0.391164	0.534405	0.557707	-0.0738771	2.09519	1.23014	-0.218446	7.51959	2.61514	-1.22653
AAEL004792	hypothetical protein	1.45051	1.21476	-0.0682466	0.611824	0.632118	-0.104715	2.46347	0.871548	-0.936883	5.3923	1.96437	-1.16262
AAEL004799	hypothetical protein	4.52764	2.29327	-0.803389	3.55142	3.88891	-0.0137078	11.1668	2.70513	-1.48679	43.8328	14.3996	-1.31394
AAEL004800	hypothetical protein	4.57083	3.65319	-0.171541	1.83772	2.03164	0.00351224	4.413	1.51614	-0.9879	11.0965	3.15137	-1.53334
AAEL004801	hypothetical protein	4.18286	2.2533	-0.708487	1.12593	1.44312	0.220569	3.24067	0.830656	-1.39992	5.42487	1.20469	-1.86442
AAEL004817	hypothetical protein	0	0.179442	4.571	0.0368296	0.0932019	1.06045	1.36833	0.5316	-0.869306	4.03678	0.797856	-2.03733
AAEL004826	hypothetical protein	0.0620005	0	-3.06827	0.0360777	1.11316	4.43421	2.99121	0.0953333	-4.32832	1.72046	0.404971	-1.7645
AAEL004831	hypothetical protein	0.0873698	0.0460361	-0.687381	0.0180388	0.0375815	0.686191	4.61385	0.626195	-2.25996	11.8096	3.37111	-1.51146
AAEL004837	hypothetical protein	1.70557	1.25795	-0.270841	1.36946	1.22891	-0.330969	2.237	0.263255	-2.48577	5.36807	2.41216	-0.856911
AAEL004842	hypothetical protein	48.8624	31.4842	-0.4731	5.16139	5.00584	-0.222973	12.0285	2.87305	-1.49413	50.5388	14.8473	-1.4753
AAEL004850	hypothetical protein	1.76287	1.81459	0.228525	1.51602	1.67312	-0.0191821	2.59436	1.06197	-0.740637	6.81298	2.0612	-1.42634
AAEL004851	hypothetical protein	704.787	1129	0.87319	1140.76	1221.28	-0.0662356	768.53	701.588	0.372732	2878.04	3610.87	0.606993
AAEL004864	hypothetical protein	0	0	0	0	0.0180388	1.82947	0.204215	0.054441	-1.45771	1.05853	0.0391026	-4.20514
AAEL004869	hypothetical protein	9.52629	8.44405	-0.0303479	13.3879	10.9925	-0.455308	19.3001	6.6317	-0.983269	71.4832	28.8567	-1.0167
AAEL004909	hypothetical protein	0.432147	0.508254	0.426214	0.275846	0.317187	0.0705364	1.20016	0.326892	-1.27752	6.61471	1.78841	-1.60284
AAEL004934	hypothetical protein	6.17492	4.16145	-0.416473	3.44845	3.32069	-0.212431	8.6956	3.75938	-0.671722	25.1711	10.2119	-1.00791
AAEL004955	hypothetical protein	0.845483	0.759102	-0.0074831	0.803484	0.830546	-0.108645	1.94517	0.472314	-1.53145	5.33272	2.01559	-1.11341
AAEL004960	hypothetical protein	1.02022	0.664678	-0.446173	0.384079	0.757638	0.812046	1.7908	0.79001	-0.65136	6.75805	2.31815	-1.24645
AAEL004976	hypothetical protein	1.17479	0.704155	-0.60042	0.623095	0.591529	-0.220858	20.726	4.49274	-1.62711	74.2739	21.4911	-1.48493
AAEL005000	hypothetical protein	103.562	97.8751	0.0853427	64.8305	73.954	0.0273911	6.38067	2.18807	-1.01126	24.6451	6.90322	-1.53974
AAEL005016	hypothetical protein	2.97565	5.11224	1.01391	11.0473	10.5145	-0.249048	6.28632	1.99231	-1.11779	17.4794	7.81556	-0.875548
AAEL005032	hypothetical protein	31.4411	139.551	2.31082	18.9161	50.5536	1.23131	171.211	82.3413	-0.512081	74.9986	65.9928	0.109901
AAEL005089	hypothetical protein	0.232038	0.416182	0.977692	0.220226	0.166861	-0.531259	1.79975	0.349391	-1.74755	2.36193	0.627473	-1.62324
AAEL005115	hypothetical protein	0.200109	0.197758	0.219661	0.0368296	0.0187908	-0.894158	7.03372	1.40676	-1.77571	21.7676	4.55627	-1.97591
AAEL005174	hypothetical protein	69.8525	62.2101	0.00759939	134.559	156.994	0.0568705	13.7672	4.0086	-1.27018	23.8473	11.4687	-0.762622
AAEL005212	hypothetical protein	0.20902	0.0230181	-2.72294	0.147318	0.111241	-0.495047	24.0132	0.862106	-4.21801	179.001	16.9015	-3.15285
AAEL005224	hypothetical protein	6.24447	4.25958	-0.370953	5.59432	5.7041	-0.151127	7.9276	4.73595	-0.20553	18.6514	8.78192	-0.793128
AAEL005256	hypothetical protein	3.04334	2.87949	0.0988013	0.366792	0.296141	-0.446418	8.70381	1.90108	-1.6271	21.6539	5.65576	-1.64574
AAEL005265	hypothetical protein	3.60889	2.42383	-0.396776	0.224737	0.257807	0.182272	10.5181	2.62286	-1.40753	28.4493	6.71427	-1.80109
AAEL005281	hypothetical protein	1.12826	1.37539	0.482325	3.83102	2.9832	-0.509323	12.7986	2.6727	-1.72284	39.0252	13.8056	-1.20641
AAEL005298	hypothetical protein	0.356039	0.471623	0.569546	1.42282	1.63855	0.008336	0.853893	0.572	-0.172711	3.21103	7.41521	1.45577
AAEL005309	hypothetical protein	2.92541	3.04581	0.2173	4.05801	3.51911	-0.370641	6.15543	2.2742	-0.875892	19.6308	7.11546	-1.17095
AAEL005312	hypothetical protein	3.30966	7.65438	1.37081	2.20752	5.48462	1.14594	69.0827	41.081	-0.241593	145.942	94.5502	-0.333454
AAEL005332	hypothetical protein	150.567	160.423	0.294182	161.555	256.591	0.52638	358.51	450.657	0.821838	815.911	1114.94	0.733959
AAEL005348	hypothetical protein	10.695	7.28238	-0.400841	8.31144	11.3172	0.273562	9.37697	2.32889	-1.45555	25.4867	7.97485	-1.3766
AAEL005357	hypothetical protein	9.21591	4.6499	-0.81733	4.45638	3.42892	-0.5369	12.4306	2.70899	-1.62602	31.4469	9.33594	-1.45429
AAEL005362	hypothetical protein	2.31901	1.83996	-0.160326	1.11691	1.60923	0.345858	2.70858	0.540058	-1.75918	8.68796	2.55184	-1.46373
AAEL005379	hypothetical protein	0.0206668	0.0436849	0.953934	0.0180388	0.0187908	-0.10494	2.25926	0.235911	-2.59051	7.64247	1.63482	-1.9207
AAEL005434	hypothetical protein	0.105685	0.0206668	-1.78407	0.146566	0.429932	1.32515	5.58729	5.76672	0.563951	20.7435	27.4376	0.678347
AAEL005440	hypothetical protein	5.72223	3.24493	-0.626445	1.03348	0.967344	-0.261207	3.21333	0.72202	-1.6531	4.76666	2.42707	-0.673827
AAEL005445	hypothetical protein	4.63382	3.24778	-0.349267	2.5465	3.1899	0.174004	8.08148	3.55952	-0.649328	19.9036	8.91971	-0.862332
AAEL005452	hypothetical protein	3.56471	1.66522	-0.928027	1.88207	2.29471	0.145685	6.25799	1.24804	-1.77461	28.7229	9.09671	-1.36674
AAEL005453	hypothetical protein	27.6591	21.6742	-0.187028	25.6815	24.0302	-0.253431	65.0995	25.0593	-0.832147	170.337	68.1311	-1.02948
AAEL005473	hypothetical protein	5.12797	2.66577	-0.767304	2.18647	3.28386	0.424424	9.95817	4.10418	-0.74115	32.1302	12.5404	-1.05912
AAEL005474	hypothetical protein	3.46324	6.91174	1.14935	0.694499	3.66643	2.18719	605.168	537.451	0.356277	339.373	378.854	0.432828
AAEL005476	hypothetical protein	4.5436	7.43125	0.882631	9.08411	13.6307	0.42003	27.8577	9.22507	-1.05566	74.4695	25.0314	-1.27296
AAEL005488	hypothetical protein	1.33493	1.09682	-0.103603	0.605057	1.09587	0.697578	3.49111	1.51203	-0.656062	6.35121	2.38517	-1.11979
AAEL005498	hypothetical protein	7.13834	6.48194	0.021871	5.82357	5.55076	-0.235877	7.99945	3.60526	-0.615719	23.9944	9.92609	-0.978808
AAEL005506	hypothetical protein	0.0413337	0.0230181	-0.621154	0.0180388	0.0563723	1.16279	0.449815	0.217764	-0.475464	1.76049	0.120097	-3.48777
AAEL005518	hypothetical protein	0.868501	0.72903	-0.116088	0.603553	0.741855	0.124299	4.19597	6.54532	1.1498	37.7166	51.5768	0.721558
AAEL005554	hypothetical protein	0.0667029	0.11509	0.795098	0.0180388	0.0375815	0.69289	2.20892	0.335843	-2.13682	8.11821	1.84988	-1.83369
AAEL005555	hypothetical protein	3.21759	1.58911	-0.842651	0.971097	1.45064	0.381405	2.19923	0.531107	-1.52099	8.01862	1.91783	-1.76957
AAEL005593	hypothetical protein	24.0374	20.2194	-0.0784393	23.2281	30.9482	0.233916	224.789	217.584	0.483641	908.812	1153.13	0.623288
AAEL005602	hypothetical protein	0.108037	0.0690542	-0.436256	0.147318	0.0932019	-0.774922	1.88154	0.571754	-1.14876	6.80833	2.00905	-1.46728
AAEL005606	hypothetical protein	0.47348	0.446254	0.0815183	0.0729073	0.1849	1.09407	3.07661	0.53546	-1.97395	9.40299	3.13089	-1.29481
AAEL005657	hypothetical protein	0	0.0460361	2.72781	0.0187908	0	-1.91557	0.25455	0.167921	-0.0115368	2.50158	0.424523	-2.26046
AAEL005704	hypothetical protein	7.25999	7.05405	0.118032	4.89156	5.23734	-0.0768255	33.9848	11.3125	-1.03893	44.3309	19.4752	-0.89357
AAEL005715	hypothetical protein	66.7566	56.9839	-0.0848694	8.55572	10.4942	0.126086	69.0182	64.0791	0.426625	24.8622	32.4899	0.663831
AAEL005716	hypothetical protein	5.70899	4.29955	-0.256172	6.49552	7.03898	-0.0438607	10.5904	3.15881	-1.18679	25.9998	9.67841	-1.13739
AAEL005721	hypothetical protein	4.40314	3.35396	-0.225177	4.3316	5.08325	0.0630455	8.72196	2.11523	-1.4904	17.026	7.8323	-0.835374
AAEL005736	hypothetical protein	26.767	22.7038	-0.0852484	16.1156	16.1073	-0.148718	41.6596	18.5283	-0.622022	108.901	49.1074	-0.85505
AAEL005814	hypothetical protein	3.23405	1.24434	-1.21396	0.922244	1.20335	0.221743	2.49541	0.554099	-1.64831	6.27484	2.04537	-1.3073
AAEL005867	hypothetical protein	45.962	31.1846	-0.40523	40.6583	38.9621	-0.223475	37.4755	20.3978	-0.355095	92.7675	40.4119	-0.90687
AAEL005874	hypothetical protein	12.4978	9.05935	-0.292127	7.84469	8.15064	-0.107554	5.85778	2.70127	-0.620997	9.72793	3.99951	-0.9922
AAEL005916	hypothetical protein	0.14937	0.138108	-0.05861	0	0.0180388	1.82944	11.0811	1.74696	-2.08261	24.364	6.35305	-1.64923
AAEL005922	hypothetical protein	0.627553	0.368289	-0.662007	0	0.0909461	3.80026	29.9093	5.19948	-1.96123	67.3941	18.4364	-1.57457
AAEL005923	hypothetical protein	0.0230181	0	-1.80288	0	0	5.12548e-15	0.909073	0.145176	-2.00495	3.22588	0.971029	-1.43342
AAEL005933	hypothetical protein	0.172388	0.112739	-0.418624	0.0744111	0.0932019	0.161917	2.10004	0.276803	-2.32275	12.6707	3.52191	-1.53845
AAEL005938	hypothetical protein	0.340074	0.434992	0.377292	0	0.0375815	2.60089	10.567	1.61098	-2.1313	22.4739	6.01324	-1.59547
AAEL006037	hypothetical protein	1.71732	0.979877	-0.658495	0.553196	0.293133	-1.0193	15.0842	2.77214	-1.86893	20.9975	9.41054	-0.855111
AAEL006046	hypothetical protein	0.709726	0.64166	-0.0154488	0.218722	0.0932019	-1.34661	3.85479	0.91244	-1.48499	11.803	3.24261	-1.56396
AAEL006112	hypothetical protein	2.61726	1.1363	-1.05094	1.79788	1.81367	-0.132603	8.39917	1.72011	-1.74138	23.1154	9.03056	-1.04826
AAEL006130	hypothetical protein	31.5155	25.8032	-0.118881	25.7341	30.1297	0.0660026	8.86401	7.10746	0.174146	33.3529	43.8962	0.672701
AAEL006143	hypothetical protein	4.1617	5.74202	0.646798	2.8246	9.27732	1.55092	13.8943	7.25748	-0.439943	23.4219	16.8907	-0.18446
AAEL006188	hypothetical protein	2.00617	2.3205	0.37319	2.42849	3.90094	0.505859	14.1757	8.78355	-0.184368	20.2173	6.219	-1.40579
AAEL006191	hypothetical protein	23.2488	16.3834	-0.35395	7.30052	8.55652	0.0668705	38.2752	10.432	-1.33339	52.0869	21.7942	-0.95778
AAEL006225	hypothetical protein	3.45854	2.36938	-0.384701	2.41271	2.22632	-0.279323	0.372629	0.0953333	-1.37685	0.975677	0.121956	-2.65287
AAEL006229	hypothetical protein	9.49213	6.71163	-0.330463	10.4483	9.07364	-0.369704	28.5693	8.58771	-1.18893	93.1881	34.7248	-1.12604
AAEL006235	hypothetical protein	61.7133	51.2087	-0.109976	29.7207	33.4436	0.0047774	15.4724	5.45288	-0.974567	47.1313	15.6647	-1.29683
AAEL006252	hypothetical protein	0.257407	0.266812	0.224615	0.111241	0.223985	0.786505	16.1923	15.7067	0.464437	44.212	57.1124	0.648397
AAEL006253	hypothetical protein	0.280425	1.11749	2.16303	0.274342	0.741855	1.23628	36.0639	26.8264	0.104794	30.2182	39.2386	0.653766
AAEL006279	hypothetical protein	42.143	39.4391	0.0736949	124.627	157.372	0.164399	18.7039	4.68414	-1.43001	27.9371	11.3218	-1.01074
AAEL006298	hypothetical protein	1.53974	1.42613	0.0445914	2.65774	2.81033	-0.0697959	4.63101	1.14375	-1.4751	18.1571	7.50838	-0.985388
AAEL006322	hypothetical protein	325.372	315.155	0.127761	171.732	179.434	-0.0931489	47.1685	19.5526	-0.729263	118.546	49.2378	-0.976749
AAEL006323	hypothetical protein	1.6703	2.2585	0.592703	0.673452	0.925251	0.27142	78.8786	62.7508	0.162016	110.777	144.264	0.665425
AAEL006360	hypothetical protein	0.0460361	0.0230181	-0.605546	0	0.0368296	2.6148	1.73127	0.0408923	-4.7586	1.67392	0.119167	-3.43542
AAEL006392	hypothetical protein	0	0.0690542	3.22206	0	0.0180388	1.82945	6.4627	0.911948	-2.25088	20.6568	5.35599	-1.65216
AAEL006423	hypothetical protein	0.0436849	0.353687	3.08864	0.0375815	0.148822	1.70816	4.94148	7.84327	1.19966	8.40877	8.43276	0.273022
AAEL006448	hypothetical protein	4.92873	4.39497	0.0012851	7.85671	10.8963	0.316383	0.977308	1.26618	0.88189	13.1773	17.5684	0.693024
AAEL006493	hypothetical protein	54.6673	59.462	0.301349	73.535	86.3851	0.0646103	0.595483	0.635637	0.62497	1.52776	0.323977	-1.93576
AAEL006507	hypothetical protein	27.1751	28.0078	0.217844	13.6096	21.2026	0.474266	10.3011	10.7282	0.589821	10.0957	15.1348	0.861034
AAEL006555	hypothetical protein	4.19697	2.14625	-0.817984	0.768158	1.31835	0.578042	12.1816	3.83271	-1.14849	14.5039	6.45821	-0.866537
AAEL006556	hypothetical protein	0.278074	0.266812	0.0664301	0.0932019	0.111241	0.169317	5.45953	0.984782	-1.86587	18.1766	4.55159	-1.70115
AAEL006559	hypothetical protein	7.92232	6.20102	-0.183691	10.525	10.0741	-0.206827	14.4273	6.32057	-0.658373	44.0776	15.7233	-1.19331
AAEL006624	hypothetical protein	0.792394	17.0409	4.55244	0.110489	18.0398	7.08543	15.9406	3.40728	-1.76188	5.42571	2.26223	-0.918509
AAEL006736	hypothetical protein	9.55822	17.0074	0.977257	0.2548	1.89034	2.64414	4.97317	0.64894	-2.39864	2.07328	0.319329	-2.33988
AAEL006781	hypothetical protein	1.70272	1.17293	-0.36368	1.63929	1.65358	-0.198295	1.98171	0.649186	-1.06164	4.16896	1.42812	-1.2436
AAEL006792	hypothetical protein	46.5793	33.0748	-0.33967	24.7487	27.9425	0.0190477	41.7915	24.2545	-0.257364	71.7868	36.2309	-0.697771
AAEL006796	hypothetical protein	5.21249	3.29146	-0.518408	4.73448	4.26022	-0.327181	8.80473	3.33765	-0.861053	24.58	9.72596	-1.04085
AAEL006865	hypothetical protein	0.0643517	0.0230181	-1.12338	0	0.0556203	3.12647	4.0682	0.635391	-2.07891	16.5296	3.88223	-1.78298
AAEL006884	hypothetical protein	0	0.0460361	2.76202	0.0180388	0.0736592	1.56245	6.89363	0.975832	-2.2921	18.6914	5.41278	-1.48814
AAEL006892	hypothetical protein	0.0413337	0.0460361	0.197676	0	0	5.12548e-15	1.87185	0.18147	-2.79845	7.71414	1.9253	-1.69711
AAEL006905	hypothetical protein	1.38517	0.876543	-0.498863	0.882406	1.47544	0.610108	2.81459	1.31652	-0.513857	1.56965	3.99109	1.62714
AAEL006909	hypothetical protein	0.0826674	0.158775	0.97915	0.0541165	0.167613	1.31684	4.05999	5.33382	0.940498	43.2884	57.6609	0.693738
AAEL006953	hypothetical protein	151.031	465.385	1.78074	66.219	55.4604	-0.361408	31.6167	43.3832	0.935992	79.478	5.91436	-3.46695
AAEL006983	hypothetical protein	0.921591	1.31574	0.663637	0.841065	1.07558	0.165257	3.41803	1.28893	-0.841625	10.9801	4.32253	-1.05178
AAEL006999	hypothetical protein	0	0.0230181	1.94419	0	0	5.12548e-15	2.72336	0.11348	-3.89686	5.11858	1.25776	-1.72624
AAEL007017	hypothetical protein	30.9226	29.702	0.106573	19.9541	22.9178	0.0281485	27.9422	14.2446	-0.434075	63.7747	29.8752	-0.808607
AAEL007025	hypothetical protein	0.0436849	0	-2.57242	0.0180388	0	-1.93367	1.29525	0.217764	-1.97007	4.58047	0.859299	-2.11128
AAEL007026	hypothetical protein	9.03882	10.222	0.356681	6.16105	6.89768	-0.0159033	8.94071	3.91351	-0.665733	20.6456	9.7334	-0.796271
AAEL007075	hypothetical protein	29.8211	20.7089	-0.376504	16.544	17.2348	-0.102421	33.8324	15.0107	-0.624125	99.4064	41.236	-0.976749
AAEL007114	hypothetical protein	117.61	95.3008	-0.139048	16.7123	22.0625	0.233237	113.861	112.687	0.484102	188.911	242.12	0.645334
AAEL007165	hypothetical protein	22.5705	18.0318	-0.14591	21.4927	24.0069	0.00181018	8.11366	3.31006	-0.765328	22.5504	9.21024	-1.00057
AAEL007167	hypothetical protein	2.87516	3.25248	0.352234	2.76221	3.26732	0.073223	3.13639	0.898646	-1.24506	10.239	4.67538	-0.846326
AAEL007218	hypothetical protein	0.988294	3.7715	2.09933	0.937275	1.8024	0.729048	44.7609	39.7226	0.356598	41.7821	46.2758	0.425311
AAEL007234	hypothetical protein	10.0938	6.11365	-0.552037	7.98976	8.40544	-0.0878033	11.4136	7.02617	-0.187685	30.9228	14.3836	-0.813227
AAEL007295	hypothetical protein	0.35839	0.131055	-1.23212	0.237513	0.353265	0.389598	1.95002	0.376735	-1.78682	7.96087	2.36655	-1.44794
AAEL007318	hypothetical protein	2.47965	2.0819	-0.0929237	2.33003	2.6104	0.014965	2.15932	1.41645	-0.0391268	8.57815	3.25746	-1.105
AAEL007328	hypothetical protein	26.5721	23.0829	-0.0414503	22.2458	25.0435	0.00037382	22.3861	13.0728	-0.249628	68.75	35.4618	-0.669542
AAEL007381	hypothetical protein	2.50217	1.11093	-1.01124	0.936523	0.910972	-0.217005	320.632	302.276	0.442453	326.227	434.346	0.688914
AAEL007399	hypothetical protein	3.21994	3.23837	0.174925	3.53187	2.88099	-0.472243	7.35387	2.15177	-1.23976	22.4406	8.1219	-1.17119
AAEL007436	hypothetical protein	14.087	5.65045	-1.15756	2.87271	2.99974	-0.100109	5.60495	1.10311	-1.76598	10.1691	3.09925	-1.38518
AAEL007447	hypothetical protein	13.6182	5.26718	-1.2157	3.96031	4.50149	0.0372863	24.2892	5.74997	-1.51922	72.3478	22.1175	-1.41169
AAEL007460	hypothetical protein	0.280425	0.510606	1.00108	0.256303	0.145815	-0.898786	5.4583	1.29304	-1.50027	19.9604	6.15942	-1.40158
AAEL007500	hypothetical protein	0.0667029	1.98178	4.99297	0	0.3698	5.69869	7.65802	6.18968	0.199516	7.21243	6.74396	0.178183
AAEL007584	hypothetical protein	0.255056	0.409623	0.769354	0.0360777	0.0744111	0.765879	14.828	2.71335	-1.83291	32.1824	9.33417	-1.49073
AAEL007595	hypothetical protein	35.5614	31.7478	0.00384682	51.8063	67.6982	0.224525	6.34996	6.82819	0.605788	26.5622	35.7222	0.702749
AAEL007659	hypothetical protein	1.55335	5.6523	2.03884	1.53331	5.11106	1.52032	49.931	37.3574	0.0984905	44.0947	43.8441	0.271936
AAEL007680	hypothetical protein	18.1359	13.0071	-0.315085	8.52114	11.191	0.219436	20.4497	16.0093	0.205584	100.595	139.585	0.749727
AAEL007703	hypothetical protein	42.3168	74.6122	1.05264	1.03498	33.3369	4.77895	52.0257	7.65228	-2.29558	11.5182	3.67359	-1.3476
AAEL007726	hypothetical protein	0.940401	0.595624	-0.452873	0.874887	1.07708	0.102668	6.28222	0.898646	-2.22134	14.4684	4.47153	-1.39195
AAEL007776	hypothetical protein	0	0.365444	5.64254	0.0180388	2.30749	6.36253	1.14597	0	-6.98857	0.580933	0.020481	-4.13732
AAEL007780	hypothetical protein	1.40535	8.95924	2.81767	0.0360777	23.7972	8.91839	8.3559	0.630793	-3.19707	5.23488	1.06222	-1.95894
AAEL007805	hypothetical protein	1.2363	0.605029	-0.884647	0.701266	0.629863	-0.280115	2.44532	0.635391	-1.40007	9.34992	2.80133	-1.44308
AAEL007813	hypothetical protein	11.2273	7.50786	-0.412557	12.9535	14.4282	-0.0171734	24.9977	7.30314	-1.24668	82.3395	31.0101	-1.11758
AAEL007817	hypothetical protein	31.3575	16.4508	-0.780682	12.6108	17.2851	0.284743	14.0731	3.42379	-1.50445	22.5028	10.9698	-0.722187
AAEL007819	hypothetical protein	7.61702	3.56063	-0.941194	3.83028	3.52588	-0.277156	3.06355	0.685726	-1.62748	5.39227	2.18222	-0.997148
AAEL007870	hypothetical protein	0.0826674	0.0230181	-1.4883	0	0.0368296	2.59696	0.586533	0.453675	0.280482	2.62542	0.364009	-2.57408
AAEL007875	hypothetical protein	0.494147	0.697101	0.621048	0.0924499	0.0744111	-0.399319	27.23	5.78939	-1.67523	64.4142	16.6964	-1.66077
AAEL007879	hypothetical protein	0.0643517	0.0460361	-0.330514	0	0	5.12548e-15	2.71753	0.36294	-2.30526	3.77422	0.718722	-2.07627
AAEL007920	hypothetical protein	212.819	153.107	-0.294423	158.53	169.754	-0.0634564	26.7851	16.7872	-0.152934	52.1793	25.4362	-0.749221
AAEL007952	hypothetical protein	0.223127	0.220776	0.196676	0.127776	0	-4.37331	1.85033	1.27587	0.0144537	6.28419	2.33303	-1.14152
AAEL007973	hypothetical protein	0.147019	0.0920722	-0.510909	0.091698	0.187156	0.809409	5.91706	1.38886	-1.55982	13.895	3.40367	-1.73025
AAEL007985	hypothetical protein	8.8772	6.99998	-0.179421	5.31248	6.63085	0.173534	4.47787	2.16606	-0.488227	10.7073	4.69121	-0.89234
AAEL008007	hypothetical protein	6.70236	8.0786	0.41286	2.22856	4.99531	0.966715	24.2131	25.7977	0.62268	47.3923	58.7665	0.590037
AAEL008015	hypothetical protein	79.0213	57.2605	-0.296236	88.0293	80.8675	-0.280174	112.56	82.1948	0.0857208	191.394	100.787	-0.636734
AAEL008024	hypothetical protein	128.059	112.28	-0.0325702	68.5908	71.8337	-0.0997179	5.82222	3.57356	-0.178352	13.8596	6.38838	-0.825834
AAEL008088	hypothetical protein	0.590428	1.47873	1.47295	0.774173	0.869631	0.0290592	7.42236	1.24319	-1.99297	22.2831	6.40708	-1.49137
AAEL008137	hypothetical protein	0.3772	0.448605	0.425381	0.219474	0.204443	-0.259496	22.5968	4.1835	-1.86544	40.4662	11.1412	-1.56305
AAEL008176	hypothetical protein	261.542	291.33	0.328844	152.424	242.324	0.481205	126.4	115.413	0.363865	57.8725	79.895	0.746694
AAEL008182	hypothetical protein	0.344777	0.294532	-0.118152	0.204443	0.0939538	-1.20333	10.8547	2.16434	-1.72904	60.487	18.12	-1.43848
AAEL008239	hypothetical protein	0	0.0206668	1.96079	0	0	5.12548e-15	0.577336	0	-6.0104	0.100546	0	-3.69512
AAEL008241	hypothetical protein	0.0436849	0.177091	2.06507	0	0.0375815	2.56696	3.71758	0.018147	-6.68399	0.620965	0.020481	-4.22708
AAEL008259	hypothetical protein	16.5412	12.4852	-0.225614	5.99569	6.43016	-0.090085	171.222	170.581	0.494484	142.94	197.055	0.742338
AAEL008355	hypothetical protein	0.0206668	0.147019	2.62359	0	0.0180388	1.82937	2.60043	0.167921	-3.33802	0.813689	1.14136	0.759784
AAEL008365	hypothetical protein	1.39037	1.017	-0.296714	0.421661	0.762902	0.687125	149.554	132.749	0.375746	78.4838	98.3711	0.60361
AAEL008401	hypothetical protein	0.108037	0.0873698	-0.0773157	0.146566	0.0744111	-1.08772	0.662981	0.240509	-1.04537	2.50623	0.715932	-1.50674
AAEL008415	hypothetical protein	0.110388	0.0920722	-0.116972	0	0.0187908	1.83551	2.73641	0.712331	-1.33672	7.98042	2.21575	-1.54977
AAEL008441	hypothetical protein	340.737	325.444	0.103463	165.195	218.43	0.230551	5.20325	4.12864	0.146893	8.98689	2.18031	-1.76397
AAEL008449	hypothetical protein	0.241443	0.177091	-0.260861	0	0	5.12548e-15	19.8301	3.2805	-2.0594	0.15641	0.100546	-0.373852
AAEL008454	hypothetical protein	22.742	29.7467	0.584438	21.5287	29.5374	0.28084	15.5621	18.1119	0.697066	39.7117	52.1604	0.663949
AAEL008482	hypothetical protein	3.26263	2.2585	-0.357054	8.3137	9.37428	0.0160141	4.63199	1.97466	-0.686621	19.0704	9.38609	-0.735654
AAEL008503	hypothetical protein	25.5053	16.713	-0.434463	9.03376	9.88238	-0.0388709	65.6671	16.4955	-1.44192	194.655	55.789	-1.49961
AAEL008580	hypothetical protein	0.393164	0.52001	0.491375	0	0.165357	4.58315	19.874	4.44216	-1.57965	43.4677	9.96623	-1.82359
AAEL008612	hypothetical protein	2.50031	1.08556	-1.07785	0.568979	0.832801	0.369352	3.48602	0.898646	-1.40908	11.2212	3.47258	-1.39483
AAEL008619	hypothetical protein	0.105685	0.457022	2.27386	0.0360777	0.148822	1.67893	3.82359	8.03632	1.62356	8.86499	9.03226	0.287524
AAEL008675	hypothetical protein	0.108037	0.0230181	-1.78768	0	0	5.12548e-15	6.42953	0.680636	-2.7172	0.061443	0.040962	-0.203688
AAEL008678	hypothetical protein	0.172388	0.112739	-0.452135	0.0368296	0.0375815	-0.103932	10.0298	1.72881	-1.95264	30.4898	7.7486	-1.67778
AAEL008729	hypothetical protein	0.402075	0.86949	1.24948	0.167613	0.444211	1.25892	4.44519	0.980676	-1.62764	19.4836	6.18455	-1.35379
AAEL008750	hypothetical protein	5.05273	30.8246	2.7771	1.43184	17.6324	3.44053	18.4554	2.87256	-2.17648	4.07769	1.04174	-1.63474
AAEL008772	hypothetical protein	0.14937	0.184144	0.322328	0	0.0187908	1.8355	5.72639	0.998085	-1.94646	18.1068	4.78996	-1.62235
AAEL008775	hypothetical protein	0.0206668	0	-1.80001	0.0541165	9.24424	6.98918	36.3562	2.55873	-3.34364	7.16288	0.0400323	-6.8943
AAEL008785	hypothetical protein	3.07713	9.96114	1.89119	0.51411	2.73366	2.24092	874.671	759.303	0.321211	446.411	497.363	0.435345
AAEL008802	hypothetical protein	12.7791	12.5331	0.168343	4.56612	6.57672	0.397151	424.656	437.099	0.531006	238.706	306.696	0.631575
AAEL008808	hypothetical protein	0.0850186	0.227829	1.48635	0.0368296	0.218722	2.28129	1.0499	0.526509	-0.417185	5.24705	1.22517	-1.7937
AAEL008829	hypothetical protein	0.868995	0.547731	-0.559603	0.146566	0.518622	1.67949	94.3765	18.9111	-1.75467	199.498	50.5662	-1.69076
AAEL008835	hypothetical protein	0.0436849	0.133406	1.62546	0	0.0187908	1.83548	1.89607	0.240509	-2.30451	6.72269	1.52866	-1.845
AAEL008843	hypothetical protein	0.197758	0.112739	-0.60408	0.0180388	0.0548684	1.17178	13.1083	2.26402	-1.97145	31.501	8.0717	-1.67429
AAEL008867	hypothetical protein	2.70512	2.11853	-0.1778	2.50741	2.61716	-0.097608	4.15992	1.72035	-0.695251	15.5047	6.51966	-0.955299
AAEL008894	hypothetical protein	6.18952	3.95428	-0.475723	1.73249	2.5435	0.399982	30.1048	8.42948	-1.2934	73.5591	31.4169	-0.927988
AAEL008909	hypothetical protein	0.0230181	0	-1.8028	0	0	5.12548e-15	0.431668	0.154373	-0.964145	1.83779	0.320258	-2.22766
AAEL008927	hypothetical protein	6.45349	3.95379	-0.517647	6.29258	6.40912	-0.156551	7.86806	2.56505	-1.07334	18.6617	7.02892	-1.11334
AAEL008936	hypothetical protein	0.172388	0.181793	0.208355	0.220226	0.559211	1.14429	20.056	21.7479	0.634964	103.571	133.337	0.64586
AAEL008938	hypothetical protein	21.7264	19.3232	-0.00648238	21.4445	24.149	0.0142766	21.1824	10.6152	-0.456574	69.976	34.0739	-0.746543
AAEL009002	hypothetical protein	0	0	0	0	0.0187908	1.83545	0.354728	0.235911	0.0474622	2.48014	0.49622	-1.99436
AAEL009046	hypothetical protein	0	0	0	0	0	5.12548e-15	0.36803	0.018147	-3.39231	1.21587	0.121027	-2.9639
AAEL009097	hypothetical protein	0.393164	0.271514	-0.356192	0.0180388	0.0375815	0.686165	20.3633	3.08548	-2.12073	1.15908	0.264394	-1.80939
AAEL009115	hypothetical protein	47.4032	30.8723	-0.470325	36.1831	41.3132	0.0261277	12.4604	13.1553	0.606001	28.4745	37.1206	0.655192
AAEL009194	hypothetical protein	0	0	0	0	0	5.12548e-15	0.11348	0	-3.9224	0.863018	0.0605133	-3.37753
AAEL009220	hypothetical protein	38.6631	34.0381	-0.0230064	20.3239	19.4108	-0.217226	21.4357	12.7285	-0.226166	44.1112	21.5354	-0.742097
AAEL009234	hypothetical protein	0.241443	0.179442	-0.249435	0.258559	0.203691	-0.45319	5.97199	1.11616	-1.84206	19.4901	4.99569	-1.65556
AAEL009235	hypothetical protein	16.1091	12.0323	-0.261901	2.49013	3.0516	0.144881	15.4264	2.78593	-1.8968	47.2095	12.3952	-1.63603
AAEL009238	hypothetical protein	0.632255	0.543028	-0.068268	0.459242	0.627607	0.309274	13.4863	2.55002	-1.82076	41.05	11.3041	-1.56285
AAEL009260	hypothetical protein	16.195	7.83568	-0.910593	3.77466	3.31843	-0.345772	8.7585	3.21497	-0.919943	20.4203	6.93674	-1.2538
AAEL009261	hypothetical protein	10.4527	5.01349	-0.888667	2.32026	2.06698	-0.345324	5.19964	1.10771	-1.69274	10.6226	3.3264	-1.3758
AAEL009263	hypothetical protein	0.193055	0.299235	0.67535	0.0548684	0.0180388	-1.41194	11.8816	1.85584	-2.06272	34.2082	10.5696	-1.40498
AAEL009264	hypothetical protein	1.3744	1.31339	0.100219	1.15149	1.00568	-0.37752	4.17249	1.96111	-0.527773	11.2035	4.97141	-0.881909
AAEL009352	hypothetical protein	6.37738	4.3305	-0.3899	10.2116	8.73315	-0.385302	8.07228	4.20435	-0.396861	28.4343	10.8124	-1.10569
AAEL009381	hypothetical protein	42.8497	30.3616	-0.341571	46.2662	38.5306	-0.427066	60.3774	26.8618	-0.642054	190.371	81.0038	-0.940666
AAEL009393	hypothetical protein	29.4808	24.7354	-0.0920557	21.1943	25.6177	0.12222	12.028	1.76995	-2.15023	44.9471	11.9046	-1.62281
AAEL009397	hypothetical protein	9.89977	7.61726	-0.217545	6.33919	7.16299	0.00803989	9.72686	2.30541	-1.50865	38.8948	11.8794	-1.41277
AAEL009405	hypothetical protein	25.1958	15.3121	-0.554596	17.7736	15.1971	-0.398286	35.2201	14.0668	-0.795211	70.62	29.9748	-0.936063
AAEL009427	hypothetical protein	28.5764	21.4261	-0.244382	28.2377	27.7801	-0.18669	59.9985	27.9971	-0.561909	150.401	65.5308	-0.906884
AAEL009428	hypothetical protein	15.2875	13.9996	0.0392264	14.0328	14.0223	-0.15974	27.6601	16.8656	-0.175182	76.5692	37.513	-0.738231
AAEL009439	hypothetical protein	0	0	0	0	0	5.12548e-15	0.79124	0	-6.40981	0.0986861	0	-3.70834
AAEL009454	hypothetical protein	0	0	0	0	0	5.12548e-15	2.41823	0.340441	-2.23787	8.69545	2.67101	-1.41413
AAEL009471	hypothetical protein	0	0.0460361	2.80072	0.0360777	0	-2.73563	0.145422	0.072588	-0.398237	1.63017	0.278367	-2.22607
AAEL009482	hypothetical protein	0.370146	1.26216	1.96752	0.0368296	0.186404	1.98118	5.11399	2.4436	-0.517543	7.97487	3.21281	-1.02236
AAEL009487	hypothetical protein	297.212	251.347	-0.0900215	373.814	375.106	-0.166985	165.811	169.014	0.533377	646.411	862.953	0.683153
AAEL009491	hypothetical protein	0.128703	0.135757	0.176171	0	0.0187908	1.83541	6.92779	1.26134	-1.83209	13.5366	3.74909	-1.56252
AAEL009502	hypothetical protein	0.0413337	0.105685	1.40348	0.0556203	0.164605	1.35321	0.527247	0.018147	-3.85325	2.16081	0.38449	-2.16701
AAEL009504	hypothetical protein	0	0.179442	4.6052	0.0187908	0.0180388	-0.0902658	3.47781	0.639743	-1.81886	13.0198	4.27979	-1.29512
AAEL009515	hypothetical protein	2.94892	1.20771	-1.14367	1.17028	1.35518	0.0396124	7.44461	2.72812	-0.906771	18.873	5.40622	-1.50467
AAEL009519	hypothetical protein	1.7469	2.13264	0.450792	2.93509	3.21095	-0.0132973	32.2911	8.16303	-1.40491	111.513	23.0519	-1.98284
AAEL009595	hypothetical protein	9.65325	6.62339	-0.378384	6.86081	8.89926	0.209508	10.7964	13.2361	0.807302	14.0422	19.2273	0.724343
AAEL009627	hypothetical protein	0.193055	0.674083	1.9274	0.0932019	1.19433	3.46887	23.8648	19.6516	0.245047	26.0743	36.1403	0.758355
AAEL009639	hypothetical protein	7.4695	3.59775	-0.907229	1.64305	1.63404	-0.160536	5.37339	1.24828	-1.52981	16.4739	4.98446	-1.43089
AAEL009645	hypothetical protein	965.13	699.201	-0.308823	528.517	613.892	0.0565037	339.481	305.64	0.368611	280.921	349.941	0.596245
AAEL009654	hypothetical protein	0.349479	0.296883	-0.077326	0	0.0729073	3.48076	14.49	3.3347	-1.53075	48.4645	12.5536	-1.65627
AAEL009669	hypothetical protein	0.216073	0.243794	0.345894	0.108985	0.242024	0.900745	25.8758	43.7972	1.26711	105.986	144.347	0.720625
AAEL009709	hypothetical protein	0.0206668	0.0460361	0.963082	0	0	5.12548e-15	3.49087	0.703381	-1.71399	9.43466	3.19236	-1.27644
AAEL009724	hypothetical protein	3.44777	3.35111	0.144765	3.34547	3.26807	-0.203996	3.66413	1.47065	-0.766986	12.3756	5.05429	-0.99793
AAEL009725	hypothetical protein	3.38478	2.73012	-0.159336	4.21886	3.54467	-0.412631	4.10015	2.09758	-0.427132	15.4749	6.88738	-0.882746
AAEL009727	hypothetical protein	2.792	3.03826	0.29355	2.45555	2.48788	-0.14834	3.89035	1.4392	-0.901618	11.4176	4.45663	-1.06292
AAEL009744	hypothetical protein	0.6825	0.625696	0.0306276	0.36604	0.446467	0.10948	2.67228	1.38935	-0.414299	9.40392	2.66543	-1.52441
AAEL009786	hypothetical protein	1.70507	1.00475	-0.549816	1.70769	1.6378	-0.222266	3.61888	0.771863	-1.64905	11.723	4.7648	-1.00264
AAEL009787	hypothetical protein	0.112739	0.0460361	-1.02082	0	0.0721554	3.50534	3.44489	0.458273	-2.31374	10.2241	2.42802	-1.77834
AAEL009799	hypothetical protein	0	0.112739	3.90912	0	0.0924499	3.77241	1.45882	0.18147	-2.37974	5.94531	1.65995	-1.54847
AAEL009837	hypothetical protein	60.7217	60.9557	0.174201	35.3248	46.1731	0.211564	0.713316	1.14449	1.11825	1.74004	0.388209	-1.88528
AAEL009899	hypothetical protein	2.20207	1.5182	-0.370842	1.47018	2.55779	0.5881	384.045	342.818	0.365585	949.611	1258.2	0.685926
AAEL009901	hypothetical protein	0.126352	0.138108	0.155259	0.218722	0.147318	-0.699731	4.44083	0.712331	-2.03916	11.0918	2.50902	-1.83614
AAEL009905	hypothetical protein	11.3654	9.46526	-0.100765	9.70269	11.209	0.0350426	41.3177	18.5475	-0.623252	90.1655	47.0581	-0.650936
AAEL009918	hypothetical protein	3.9184	3.78796	0.126288	3.25377	3.54242	-0.0454815	4.05441	2.06588	-0.452806	16.755	6.13981	-1.14631
AAEL009955	hypothetical protein	45.3096	29.5345	-0.433877	9.3126	14.9439	0.427831	9078.82	8576.83	0.399993	6504.08	8412.46	0.647916
AAEL009962	hypothetical protein	0.170037	0.184144	0.194798	0.0187908	0.0187908	-0.0848847	14.0736	2.45929	-1.89866	27.7852	7.1389	-1.66177
AAEL009971	hypothetical protein	6.40374	4.47429	-0.345707	7.86948	9.47575	0.0963745	19.0557	9.70322	-0.430778	51.2566	21.8202	-0.943925
AAEL009987	hypothetical protein	0.20246	0.158775	-0.164876	0.0368296	0.110489	1.29676	3.54531	0.948242	-1.28507	13.4137	3.06015	-1.83172
AAEL009990	hypothetical protein	0.131055	0.0690542	-0.740543	0.0187908	0.0368296	0.675948	2.76351	0.345039	-2.4342	14.6854	4.23877	-1.50128
AAEL010023	hypothetical protein	1.12826	1.27627	0.358227	3.12224	2.87798	-0.296809	4.45873	1.72955	-0.824129	18.8432	7.10617	-1.11433
AAEL010040	hypothetical protein	0	0.0230181	1.94425	0.0180388	0.335978	3.51781	1.17233	0.108882	-2.82801	0.0809943	0	-3.39706
AAEL010049	hypothetical protein	0	0	0	0.0548684	0.0187908	-1.40291	0.777445	0.226961	-1.18414	1.31456	0.161989	-2.68292
AAEL010055	hypothetical protein	0	0	0	0	0	5.12548e-15	0.363678	0.0590393	-1.986	2.27626	0.602344	-1.60214
AAEL010062	hypothetical protein	12.4545	11.0018	-0.0326009	12.1515	17.6317	0.367172	5.32502	5.77468	0.772128	14.3232	21.3072	0.876484
AAEL010109	hypothetical protein	35.0375	37.7659	0.258461	3.12525	5.13586	0.534349	15.7504	5.97964	-0.840424	33.4365	16.4244	-0.737466
AAEL010229	hypothetical protein	0.218424	0.434992	1.03017	0.0548684	0.0932019	0.566043	17.1717	3.21251	-1.83715	34.6923	8.64891	-1.70949
AAEL010240	hypothetical protein	0.0873698	0.0460361	-0.704436	0.0187908	0.0368296	0.675946	7.05843	1.43821	-1.72029	24.8407	7.05965	-1.52844
AAEL010259	hypothetical protein	6.09225	4.33099	-0.329743	7.32307	6.6534	-0.288363	6.6858	3.17819	-0.533104	17.1432	6.35581	-1.14119
AAEL010268	hypothetical protein	0.0230181	0.0230181	0.144796	0.0736592	0.0548684	-0.486795	0.56814	0.108882	-1.699	2.25857	0.539971	-1.74724
AAEL010282	hypothetical protein	1.37205	0.713066	-0.770819	0.678716	0.423164	-0.820373	0.590885	0.335843	-0.210032	4.36448	1.11347	-1.6721
AAEL010301	hypothetical protein	24.2944	19.8407	-0.130478	5.9258	11.0609	0.745174	13.9085	4.35873	-1.14582	9.20472	4.09628	-0.883304
AAEL010302	hypothetical protein	6.61511	4.89518	-0.263532	4.99453	5.7755	0.0310055	6.90094	3.45088	-0.43973	20.371	9.37029	-0.836623
AAEL010378	hypothetical protein	130.195	105.289	-0.14606	83.9345	101.749	0.116902	7.01343	2.97783	-0.685749	22.6882	7.52976	-1.30129
AAEL010444	hypothetical protein	0.827168	0.740292	0.0183074	0.898941	0.783196	-0.33872	8.43087	1.95577	-1.54393	33.3759	10.1831	-1.41682
AAEL010543	hypothetical protein	5.98471	4.86932	-0.13173	3.71527	4.59319	0.140977	15.1346	9.09352	-0.233073	19.9669	8.93371	-0.866491
AAEL010620	hypothetical protein	3.66285	4.00972	0.31524	4.17226	5.9168	0.334538	4.91364	5.10349	0.571793	11.3488	16.2493	0.79456
AAEL010633	hypothetical protein	10.6128	8.1364	-0.22462	5.6056	5.63043	-0.169462	6.76882	3.69213	-0.338754	18.1832	8.69811	-0.770518
AAEL010634	hypothetical protein	2.81081	1.59196	-0.644914	0.509599	1.48973	1.26549	793.065	691.85	0.331704	494.49	628.56	0.626381
AAEL010636	hypothetical protein	0	0	0	0	0	5.12548e-15	1.40922	0	-7.29194	0.163848	0	-4.29008
AAEL010648	hypothetical protein	0.783977	0.986437	0.507223	0.329211	0.538165	0.514207	20.6321	5.79448	-1.23843	43.5097	12.7611	-1.47736
AAEL010709	hypothetical protein	0.243794	0.246145	0.211378	0.14807	0.279606	0.720308	4.16378	1.56187	-0.879846	8.41613	2.49319	-1.45307
AAEL010731	hypothetical protein	141.47	119.34	-0.0938215	45.9933	58.959	0.199557	87.5082	81.0711	0.411003	130.063	165.985	0.635366
AAEL010754	hypothetical protein	3.56942	5.44242	0.802204	10.1221	12.2395	0.123038	2.70858	4.09884	1.05481	12.1569	18.9155	0.916558
AAEL010757	hypothetical protein	36.2352	17.4658	-0.892702	15.2174	14.9318	-0.190293	21.5024	5.33965	-1.51275	40.8701	23.8871	-0.458201
AAEL010786	hypothetical protein	0.089721	0.105685	0.489076	0	0.0924499	3.80242	4.74572	0.616998	-2.3309	15.8166	4.36259	-1.5629
AAEL010818	hypothetical protein	86.1359	131.524	0.814934	372.943	403.667	-0.0574458	76.1795	80.8873	0.590918	366.722	450.721	0.57042
AAEL010908	hypothetical protein	0.567904	0.089721	-2.40418	0.0375815	0.0180388	-0.872988	0.517805	0.131627	-1.46036	1.87594	0.439425	-1.77801
AAEL010933	hypothetical protein	13.6421	8.48117	-0.550793	6.36324	8.63468	0.259144	19.5873	7.89024	-0.797782	28.518	10.9287	-1.08042
AAEL010934	hypothetical protein	0.156424	0.0850186	-0.56347	0.091698	0.0375815	-1.30421	0.25455	0.140824	-0.338122	1.33876	0.218783	-2.26777
AAEL011061	hypothetical protein	49.8306	36.6447	-0.273986	57.5796	61.2298	-0.0957163	34.0688	14.7472	-0.671072	95.4971	49.4526	-0.653946
AAEL011064	hypothetical protein	2.47494	2.09081	-0.102536	1.54008	2.16167	0.324607	3.02726	0.908088	-1.20267	12.0275	2.41126	-2.03092
AAEL011065	hypothetical protein	27.6036	18.0454	-0.45258	16.6951	17.5377	-0.0869845	17.3958	6.75634	-0.818016	47.8538	21.0327	-0.890273
AAEL011075	hypothetical protein	0.0230181	0	-1.80275	0	0	5.12548e-15	0.959161	0.090735	-2.66771	2.52113	0.101475	-4.27911
AAEL011085	hypothetical protein	0.52657	0.427938	-0.116649	0.0368296	0.204443	2.14662	15.5103	2.05521	-2.37318	28.9518	8.18247	-1.52485
AAEL011138	hypothetical protein	4.50276	2.96872	-0.410795	1.96023	2.1256	-0.0377328	5.91731	2.02015	-1.02163	16.5214	4.99843	-1.43419
AAEL011151	hypothetical protein	9.62838	7.23684	-0.272945	2.80656	3.05762	-0.035637	2.8182	1.07601	-0.864441	6.98148	2.91117	-0.961164
AAEL011153	hypothetical protein	12.0831	8.63945	-0.322566	3.33044	3.59804	-0.0569273	3.03161	1.37145	-0.631107	9.24937	3.57961	-1.07138
AAEL011154	hypothetical protein	63.4739	43.2372	-0.404079	17.7857	20.7013	0.0712124	17.8957	8.79102	-0.505889	41.5239	18.0506	-0.906031
AAEL011173	hypothetical protein	0.574463	0.333515	-0.615288	0.202187	0.371304	0.707419	4.58987	0.807665	-1.93003	7.94783	2.34706	-1.45788
AAEL011205	hypothetical protein	3.72535	2.2726	-0.556453	1.30632	1.68665	0.199446	11.7078	2.55125	-1.65852	19.3422	6.85949	-1.20154
AAEL011290	hypothetical protein	2.39884	1.51585	-0.528483	1.6423	1.55286	-0.216313	5.64584	1.07552	-1.78796	21.9239	5.76096	-1.63192
AAEL011297	hypothetical protein	1.08037	0.802787	-0.271714	0.715545	1.21914	0.628505	4.04571	0.562557	-2.21488	0.296988	0.17968	-0.429116
AAEL011300	hypothetical protein	0.531272	0.218424	-1.05893	0	0	5.12548e-15	37.5973	6.30694	-2.04194	0.220642	0.142437	-0.312508
AAEL011301	hypothetical protein	5.58969	3.72596	-0.414822	3.91445	4.58492	0.0706861	11.8274	4.37129	-0.871973	35.0833	13.3391	-1.10019
AAEL011319	hypothetical protein	14.8727	13.5966	0.0243605	14.023	17.1995	0.10542	18.1828	16.3336	0.441668	48.4526	75.9934	0.931362
AAEL011393	hypothetical protein	2.83148	1.65817	-0.580109	1.83321	1.36645	-0.565019	7.26798	3.16102	-0.694291	13.8243	5.41642	-1.05881
AAEL011398	hypothetical protein	0.353687	0.133406	-1.22423	0.1849	0.111993	-0.813052	2.00446	0.617244	-1.12832	7.28314	2.16081	-1.46235
AAEL011438	hypothetical protein	0.581517	0.271514	-0.947336	0.511103	0.446467	-0.363789	2.23651	0.553607	-1.45716	8.37238	2.40008	-1.50188
AAEL011472	hypothetical protein	0	0.0920722	3.63254	0	0.0187908	1.83531	2.06374	0.145176	-3.11857	7.64529	2.03235	-1.61587
AAEL011532	hypothetical protein	0.462218	0.285127	-0.453972	0.0729073	0.387087	2.13565	10.3441	2.62261	-1.42077	27.3943	7.88458	-1.50201
AAEL011552	hypothetical protein	16.7704	11.3977	-0.402007	13.0918	10.259	-0.498274	27.1006	12.8004	-0.536814	75.753	29.9562	-1.05679
AAEL011582	hypothetical protein	0.0620005	0.138108	1.13031	0.0360777	0.0736592	0.726565	6.64902	1.07527	-2.03456	19.411	4.89332	-1.68224
AAEL011664	hypothetical protein	5.31112	3.32153	-0.517611	4.18879	3.65215	-0.360394	17.1458	6.69706	-0.81305	44.5534	18.1421	-1.00731
AAEL011715	hypothetical protein	0.105685	0.154073	0.660052	0.109737	0.0556203	-1.06118	2.40369	0.462872	-1.82015	4.39521	1.44023	-1.31742
AAEL011788	hypothetical protein	0.41148	0.446254	0.277268	0.312676	0.499831	0.512865	4.14079	0.589901	-2.21841	10.6915	3.93902	-1.14306
AAEL011791	hypothetical protein	0.234389	0.0850186	-1.17878	0	0.0368296	2.61482	6.86727	1.30223	-1.85936	16.2496	5.13532	-1.37718
AAEL011807	hypothetical protein	1.38146	1.01651	-0.262732	1.2492	1.31685	-0.0862399	2.61784	1.1348	-0.661557	6.90981	2.53412	-1.15535
AAEL011862	hypothetical protein	29.2386	18.6125	-0.495382	15.1512	16.7876	-0.0129763	12.4676	6.28017	-0.471767	26.159	12.4882	-0.776435
AAEL011872	hypothetical protein	3.12787	2.15095	-0.399696	0.811003	0.91022	-0.00393985	2.65414	0.554099	-1.74649	7.18347	2.94751	-0.97542
AAEL011890	hypothetical protein	2.85685	5.11026	1.03023	2.43225	4.32636	0.667201	59.6257	49.6954	0.253871	28.4996	38.1633	0.696184
AAEL011950	hypothetical protein	5.07575	3.08244	-0.581272	1.00041	1.31835	0.249569	2.16852	0.69443	-1.01877	4.72105	1.53799	-1.31611
AAEL011955	hypothetical protein	5.44366	3.01995	-0.674263	1.78436	1.85426	-0.102428	7.86297	2.10653	-1.36234	21.2004	7.122	-1.2732
AAEL011956	hypothetical protein	6.8448	4.12432	-0.58159	2.5217	3.68973	0.396517	10.2539	2.91469	-1.27128	29.0841	9.79024	-1.27942
AAEL012018	hypothetical protein	0.188353	0.138108	-0.394066	0	0.0180388	1.82925	13.3888	2.85392	-1.66238	43.9259	9.2996	-1.94601
AAEL012022	hypothetical protein	0.0206668	0.0690542	1.47236	0	0.0736592	3.48295	2.52686	0.36294	-2.23913	6.39682	2.68123	-0.961361
AAEL012127	hypothetical protein	4.93726	2.58124	-0.790175	1.8535	2.21204	0.0765184	6.70806	1.95651	-1.24038	10.4196	3.0946	-1.45501
AAEL012133	hypothetical protein	20.833	14.6906	-0.335233	13.8622	13.3241	-0.203274	39.1679	33.3021	0.310054	15.7682	5.74039	-1.17285
AAEL012157	hypothetical protein	111.043	82.4636	-0.280299	27.2441	30.7505	0.0195026	3.32681	3.55952	0.579287	24.0979	34.4906	0.79147
AAEL012182	hypothetical protein	6.50472	4.37789	-0.400117	2.60213	1.85501	-0.632838	3.06815	0.726126	-1.49767	13.5226	3.58707	-1.61429
AAEL012236	hypothetical protein	2.01557	1.62859	-0.14657	1.63553	1.84298	0.0417783	10.9263	2.52317	-1.552	39.1396	12.3384	-1.37056
AAEL012354	hypothetical protein	48.5524	17.1788	-1.34473	8.78198	11	0.15774	10.3257	2.65989	-1.44199	24.8218	8.15168	-1.28983
AAEL012357	hypothetical protein	1.11514	1.35757	0.439261	0.332218	1.13571	1.56525	100.718	142.37	1.03952	288.55	401.085	0.752575
AAEL012360	hypothetical protein	6.42342	4.93552	-0.201962	4.31507	4.9224	0.0386414	14.4953	14.6947	0.533234	52.6634	71.7547	0.733152
AAEL012369	hypothetical protein	5.64934	2.99272	-0.77658	0.92074	0.683227	-0.569805	3.0817	1.0811	-1.00179	6.85022	2.36562	-1.2411
AAEL012372	hypothetical protein	1.83848	1.86063	0.189978	1.35593	1.46492	-0.0498718	2.99096	1.07601	-0.916589	9.0669	3.28544	-1.16762
AAEL012416	hypothetical protein	5.83485	3.55778	-0.566538	2.08275	2.13011	-0.121457	6.73154	1.37047	-1.71968	22.1156	7.48513	-1.2684
AAEL012441	hypothetical protein	5.59959	3.45494	-0.52767	3.86033	4.73074	0.12032	8.34062	2.90475	-0.966619	37.5626	14.0374	-1.12491
AAEL012453	hypothetical protein	0.0460361	0.207162	2.15296	0.0180388	0.0180388	-0.105087	6.01748	0.889203	-2.1705	18.3377	4.89608	-1.61529
AAEL012462	hypothetical protein	28.7891	14.7719	-0.81524	6.94877	6.94503	-0.176097	19.9851	5.3936	-1.35864	51.4677	15.7104	-1.41027
AAEL012463	hypothetical protein	5.63288	3.18999	-0.650523	1.3439	2.03691	0.43567	2.42209	0.599343	-1.50909	6.04397	2.22226	-1.14456
AAEL012504	hypothetical protein	94.0489	87.246	0.0515339	34.8039	43.405	0.142854	4.73143	0.712331	-2.14875	14.1649	3.18585	-1.85173
AAEL012508	hypothetical protein	6.13124	6.06712	0.172061	11.7449	15.7436	0.274095	10.8452	4.53847	-0.727315	49.9486	23.7856	-0.783076
AAEL012516	hypothetical protein	1.67079	0.818751	-0.868879	0.496072	0.756886	0.469433	2.68657	0.644588	-1.4721	10.3954	3.55451	-1.24718
AAEL012534	hypothetical protein	0.0413337	0.230181	2.2968	0.0360777	0.166109	1.84955	17.2092	19.5226	0.689498	14.8271	21.4431	0.802174
AAEL012551	hypothetical protein	0.6825	0.731381	0.269435	0.508095	0.405126	-0.502062	0.941014	0.158971	-2.00119	2.87027	0.782024	-1.59568
AAEL012577	hypothetical protein	0.218424	0.358884	0.885372	0.0541165	1.04927	3.94575	9.16816	10.7461	0.727668	34.6609	42.3285	0.567048
AAEL012627	hypothetical protein	4.68221	3.84712	-0.0985371	2.12634	2.05645	-0.202721	2.94112	1.04891	-0.939765	7.2841	2.31815	-1.36991
AAEL012637	hypothetical protein	9.38409	7.49659	-0.150703	9.31035	10.4296	0.00826629	18.4079	6.70018	-0.923276	59.6317	23.5054	-1.04925
AAEL012639	hypothetical protein	2.23672	37.8534	4.26427	0.0736592	3.0967	5.0953	33.6039	6.03909	-2.03975	1.06876	0.244842	-1.76252
AAEL012644	hypothetical protein	2.04837	44.4777	4.6475	0.108985	26.8368	7.6618	37.5139	6.29389	-2.12835	8.02973	2.45772	-1.38863
AAEL012646	hypothetical protein	1.96335	9.76846	2.50697	0.0556203	3.53264	5.66709	5.52892	1.27949	-1.70297	0.443144	0.266253	-0.394996
AAEL012647	hypothetical protein	0	1.54209	7.68614	0	0.650157	6.47873	1.08184	0.131627	-2.43282	0.281156	0.040962	-2.29319
AAEL012650	hypothetical protein	2.2137	36.9555	4.25511	0.0548684	2.8652	5.37104	32.8671	5.52153	-2.1495	0.742921	0.633981	0.0894533
AAEL012684	hypothetical protein	296.06	311.396	0.261626	566.407	667.823	0.0647815	338.379	426.502	0.831813	383.153	478.408	0.598225
AAEL012721	hypothetical protein	0.0826674	0.0460361	-0.655857	0.0180388	0.130783	2.3237	2.13223	5.02918	1.75729	23.1902	31.3625	0.706035
AAEL012726	hypothetical protein	0.0643517	0.089721	0.586396	0.0180388	0.0744111	1.52132	2.11383	5.45551	1.87408	23.6706	32.49	0.725399
AAEL012741	hypothetical protein	1.95357	1.55954	-0.160659	2.81783	2.28495	-0.469279	2.53655	1.07601	-0.686146	8.99151	3.59544	-1.03295
AAEL012742	hypothetical protein	67.0638	50.2892	-0.25356	23.032	24.6932	-0.0577218	26.509	21.0582	0.163273	30.4946	11.7946	-1.07737
AAEL012855	hypothetical protein	1.98129	1.27206	-0.451246	0.275846	0.44797	0.483245	488.172	456.256	0.409506	306.265	415.196	0.717398
AAEL012867	hypothetical protein	33.7061	40.3851	0.433538	10.0612	11.1241	-0.0134587	1.53674	2.40222	1.17196	3.69793	6.22915	1.01565
AAEL012876	hypothetical protein	1.53689	2.29141	0.70887	5.73412	4.44136	-0.576374	26.093	5.82666	-1.61834	35.8048	14.8399	-0.972662
AAEL012913	hypothetical protein	2.48435	1.72066	-0.385458	0.407381	0.499831	0.159837	3.49547	1.1532	-1.03727	6.72269	2.14312	-1.35765
AAEL012916	hypothetical protein	17.2876	9.83207	-0.65545	3.80547	5.20802	0.275285	3.77736	1.54882	-0.761488	10.8367	3.858	-1.18783
AAEL013021	hypothetical protein	8.91865	10.6269	0.426248	21.3761	25.5628	0.0728081	7.91766	11.3428	0.998049	33.1251	57.7401	1.05727
AAEL013025	hypothetical protein	0.151722	0.294532	1.08559	0.0548684	0.075163	0.226823	12.0679	1.90568	-2.08333	45.7525	13.8112	-1.43437
AAEL013039	hypothetical protein	0.310003	3.08653	3.47477	0.0541165	8.38139	6.86297	2.12689	0.599097	-1.30415	2.07328	0.56603	-1.52905
AAEL013040	hypothetical protein	1.25412	8.91889	2.98234	0.200683	5.18172	4.44344	10.648	1.65671	-2.22756	1.34898	0.325837	-1.69805
AAEL013041	hypothetical protein	0.0620005	1.64592	4.69454	0.0729073	4.35116	5.55655	1.2684	0.322294	-1.38618	1.22796	0.446863	-1.11543
AAEL013055	hypothetical protein	0.126352	0.128703	0.206553	0.0729073	0.0563723	-0.501014	0.372629	0.018147	-3.4072	2.66168	0.38542	-2.46502
AAEL013091	hypothetical protein	1.66659	2.21011	0.586727	1.65357	1.73776	-0.0774519	1.93212	0.889695	-0.543288	6.34285	2.43172	-1.09474
AAEL013100	hypothetical protein	0	0	0	0	0	5.12548e-15	0.486355	0.072588	-2.00901	0.837889	0.0595836	-3.36359
AAEL013101	hypothetical protein	0	0	0	0	0	5.12548e-15	0.20906	0.054441	-1.21248	1.32107	0.200161	-2.3711
AAEL013102	hypothetical protein	12.4382	9.45536	-0.227207	16.5868	16.0878	-0.199006	8.28495	3.85012	-0.601243	23.2524	9.94384	-0.931029
AAEL013110	hypothetical protein	0.388462	0.582011	0.733345	0.328459	0.371304	-0.0131862	3.88189	1.43435	-0.861957	14.8893	4.23784	-1.52088
AAEL013145	hypothetical protein	0.301092	0.522362	0.895698	0.0541165	0.223233	1.74697	16.7983	2.86796	-1.98212	63.8211	17.0661	-1.61242
AAEL013174	hypothetical protein	5.00817	3.3323	-0.421323	0.882406	1.47995	0.570353	1.30445	0.277049	-1.7332	3.72861	0.944942	-1.6757
AAEL013204	hypothetical protein	0.14937	0.133406	0.0268451	0.145815	0.0729073	-1.07494	3.10444	0.512714	-1.97977	18.5825	4.16617	-1.85941
AAEL013231	hypothetical protein	0	0	0	0	0.917732	6.97282	3.83303	0.145176	-4.06571	0.885359	0	-6.71007
AAEL013258	hypothetical protein	14.8488	8.75974	-0.610348	8.13181	8.83462	-0.0477586	22.895	10.0001	-0.678621	33.4615	13.286	-1.03287
AAEL013288	hypothetical protein	0.108037	0.0460361	-0.975702	0.0180388	0	-1.93357	7.73496	1.5425	-1.76388	24.4952	6.57651	-1.60383
AAEL013295	hypothetical protein	0.395021	1.44024	1.95017	0.981617	0.905709	-0.295752	11.312	3.90284	-1.00232	31.8156	8.33229	-1.6353
AAEL013300	hypothetical protein	0.108037	0.0460361	-0.99511	0	0.0360777	2.61673	6.34996	0.807665	-2.3787	14.3717	3.3897	-1.79198
AAEL013317	hypothetical protein	0.305794	0.112739	-1.2023	0.0180388	0.0187908	-0.129698	1.44527	0.208814	-2.18376	5.92759	1.09299	-2.12807
AAEL013318	hypothetical protein	0.64822	0.828156	0.487558	0.673452	0.461498	-0.718602	6.32188	1.75689	-1.32907	17.2447	4.41285	-1.67523
AAEL013327	hypothetical protein	4.77143	18.2266	2.13129	1.40929	4.24895	1.39821	14.5411	14.6904	0.523599	12.7723	6.51583	-0.693263
AAEL013403	hypothetical protein	0.0206668	0.0230181	0.147017	0.0180388	0.0375815	0.63244	0.854878	0.108882	-2.23961	2.68777	0.523209	-2.057
AAEL013411	hypothetical protein	0.0206668	0.0460361	0.994395	0.0180388	0	-1.93962	1.25436	1.77988	0.983264	6.48438	9.56014	0.833408
AAEL013413	hypothetical protein	0.089721	0.0667029	-0.199929	0.0360777	0.075163	0.711997	6.0284	7.21634	0.790577	22.3513	31.4547	0.776194
AAEL013484	hypothetical protein	273.518	236.155	-0.0560836	101.355	109.79	-0.0196471	84.5552	116.971	0.993604	1200.23	1449.68	0.55844
AAEL013486	hypothetical protein	53.0016	46.5392	-0.02766	21.7144	23.329	-0.0441797	17.1713	26.3406	1.13577	249.006	309.042	0.596899
AAEL013558	hypothetical protein	2.62716	1.85172	-0.342301	1.21462	1.24244	-0.121991	2.12229	0.889941	-0.74097	7.97487	3.20537	-1.02632
AAEL013564	hypothetical protein	2.07571	2.26035	0.306394	2.06922	2.19099	-0.0827847	10.6035	4.03619	-0.842765	28.5228	12.5654	-0.897871
AAEL013570	hypothetical protein	0	0	0	0	0.0187908	1.83521	8.40812	0	-9.87905	1.19722	0	-7.11214
AAEL013578	hypothetical protein	2.61775	2.85647	0.298467	1.37773	1.81668	0.246569	3.42239	1.32136	-0.847298	5.74698	2.14777	-1.11989
AAEL013585	hypothetical protein	0.0206668	0.651065	4.67301	0	0.998911	7.09346	2.03591	0.313097	-2.14707	1.15815	0.302566	-1.61941
AAEL013599	hypothetical protein	3.18096	2.10962	-0.462005	2.17745	1.55737	-0.64015	4.4984	1.90691	-0.739943	14.6436	5.09712	-1.24515
AAEL013616	hypothetical protein	8.07169	5.68386	-0.342227	8.41291	8.89249	-0.0911375	9.05057	4.03668	-0.624904	26.2391	12.8829	-0.738405
AAEL013621	hypothetical protein	0	0.131055	4.20504	0.0556203	0.112745	0.774095	0.85923	0.222362	-1.32305	3.08063	0.670295	-1.88845
AAEL013651	hypothetical protein	3.85925	1.34532	-1.34282	0.82829	0.596793	-0.665888	3.35875	0.771863	-1.60018	5.24426	2.00159	-1.08743
AAEL013738	hypothetical protein	0.108037	0.0690542	-0.492859	0	0.0180388	1.82928	3.05436	0.485617	-2.07047	11.4902	2.96802	-1.63996
AAEL013773	hypothetical protein	0.259758	0.243794	0.0802405	0.529142	2.35635	1.97172	0.531846	0.108882	-1.59275	1.57988	0.358431	-1.80913
AAEL013799	hypothetical protein	0.0436849	0.138108	1.54845	0	0	5.12548e-15	5.46798	0.798468	-2.168	16.2829	5.05717	-1.38779
AAEL013813	hypothetical protein	0.0643517	0.089721	0.586395	0	0.0556203	3.12642	4.67724	0.794116	-1.93936	17.254	5.56173	-1.34117
AAEL013827	hypothetical protein	0.845977	0.315199	-1.26101	0.0368296	0.406629	3.17472	47.2042	7.35898	-2.13023	100.669	27.1632	-1.60041
AAEL013852	hypothetical protein	0.20902	0.271514	0.485877	0	0	5.12548e-15	5.79028	1.01213	-1.94684	15.1368	4.09453	-1.57332
AAEL013864	hypothetical protein	0.471129	0.3772	-0.0995693	0.290877	0.296892	-0.153052	9.28501	1.93787	-1.70817	1.33597	1.15254	0.0800166
AAEL013872	hypothetical protein	35.1021	35.7241	0.197548	25.356	31.3766	0.143896	4.45972	1.74334	-0.797764	8.33333	2.86553	-1.26011
AAEL013885	hypothetical protein	5309.29	5103.01	0.0953328	1001.32	956.217	-0.211264	4.49043	8.27273	1.37787	5.66044	6.14438	0.406099
AAEL013916	hypothetical protein	0	0	0	0	0	5.12548e-15	1.19967	0.131627	-2.60787	2.37309	0.584652	-1.71715
AAEL013984	hypothetical protein	0.282776	0.225478	-0.142537	0.2548	0.633622	1.0541	57.5657	73.9414	0.898042	183.846	236.477	0.641927
AAEL013987	hypothetical protein	326.689	247.35	-0.252631	52.0205	51.0174	-0.230412	1007.01	855.517	0.275152	299.669	390.05	0.661875
AAEL014036	hypothetical protein	0.0620005	0	-3.06828	0.0556203	0	-3.22392	0.195511	0.036294	-1.62746	0.751316	0.0595836	-3.23467
AAEL014170	hypothetical protein	0	0.0206668	1.96076	0	0.481792	6.0069	2.01439	0.108882	-3.50728	0.143367	0	-4.11025
AAEL014171	hypothetical protein	0.0460361	0.0436849	0.193304	0	1.8317	7.97454	8.57727	0.803066	-2.92412	2.52575	0.884429	-1.18538
AAEL014180	hypothetical protein	0.131055	0.11509	-0.0977748	0	0.144311	4.44936	8.89981	1.76026	-1.72957	27.8719	7.33988	-1.62775
AAEL014194	hypothetical protein	3.87335	3.06549	-0.157028	2.66225	3.79196	0.340401	8.40402	5.10809	-0.199223	17.0502	8.49795	-0.720624
AAEL014214	hypothetical protein	11.7543	5.86838	-0.835064	4.54206	5.3681	0.10205	0.936662	0.108882	-2.3941	1.9737	0.398463	-1.9905
AAEL014234	hypothetical protein	0.0413337	8.28095	7.53859	0	4.92843	9.33833	7.28588	9.7207	0.914246	16.3958	4.46119	-1.59901
AAEL014260	hypothetical protein	16.8052	10.6358	-0.492759	21.5881	19.9376	-0.261239	18.5962	7.1137	-0.822087	48.8639	19.4509	-1.03332
AAEL014268	hypothetical protein	59.2144	54.1801	0.0607408	8.42871	15.6376	0.741772	10.9213	10.5702	0.529534	0.665646	1.51562	1.50383
AAEL014276	hypothetical protein	0.0436849	0.0230181	-0.601966	0	0.0187908	1.83533	2.35919	0.367538	-2.06331	5.85595	2.20552	-1.12468
AAEL014300	hypothetical protein	0.0436849	0	-2.578	0.0180388	0.0187908	-0.129775	3.37353	3.959	0.780153	4.93242	7.58743	0.890682
AAEL014308	hypothetical protein	29.537	18.3213	-0.527095	12.6025	17.5407	0.308215	9.75518	5.78634	-0.236963	19.3236	7.72158	-1.02675
AAEL014347	hypothetical protein	17.7466	8.71037	-0.87479	3.50783	4.64806	0.25468	8.19134	2.33398	-1.28022	13.9145	6.15007	-0.868064
AAEL014366	hypothetical protein	3.45012	7.12732	1.24453	2.29395	3.10647	0.283983	31.0542	28.3175	0.393572	42.2998	47.5578	0.44099
AAEL014380	hypothetical protein	0	0.0460361	2.76202	0	0	5.12548e-15	3.28542	0.748871	-1.6045	9.86752	2.47454	-1.69118
AAEL014398	hypothetical protein	3.83388	4.12618	0.286167	2.82009	3.22372	0.0238074	3.89955	2.62893	-0.0599628	9.24661	4.27596	-0.824409
AAEL014402	hypothetical protein	1.66844	1.81509	0.292794	2.28719	2.10906	-0.274358	2.8765	1.39395	-0.523502	8.18061	3.41018	-0.971496
AAEL014483	hypothetical protein	0.848329	0.466921	-0.670902	0.565971	0.847833	0.429557	4.06311	0.93494	-1.58028	12.6978	3.93714	-1.40132
AAEL014521	hypothetical protein	0.151722	0.135757	-0.00415278	0.49156	0.519374	-0.10407	3.2598	0.335843	-2.67624	6.82411	2.01838	-1.44565
AAEL014522	hypothetical protein	1.9188	1.5661	-0.105739	2.25412	2.93285	0.206131	4.30001	1.60736	-0.879026	14.0961	5.87821	-0.970405
AAEL014631	hypothetical protein	11.8036	10.4935	-0.00527864	14.2816	12.3094	-0.381334	11.1724	5.67015	-0.446919	45.6046	24.0862	-0.630803
AAEL014633	hypothetical protein	1.63416	1.5661	0.114853	1.00868	1.13796	0.0491977	23.1503	4.17044	-1.89179	77.4759	16.6451	-1.92413
AAEL014666	hypothetical protein	0.181793	0.135757	-0.203959	0.182644	0.111993	-0.862551	1.60014	0.658136	-0.682149	4.38217	1.16837	-1.61174
AAEL014693	hypothetical protein	7.718	5.65799	-0.261944	1.01319	2.14213	0.925957	35.4263	14.1762	-0.79497	59.4568	15.6332	-1.64306
AAEL014800	hypothetical protein	0.360741	0.423236	0.37005	0.330714	0.430684	0.187914	1.32768	0.503764	-0.767158	5.98253	2.0286	-1.25955
AAEL014804	hypothetical protein	0	0.90377	6.90193	0.0180388	0.0563723	1.15861	1.42302	0.949473	-0.0810274	0.85744	0.402182	-0.786774
AAEL014825	hypothetical protein	2.16729	1.52947	-0.348859	0.698258	0.740351	-0.0847212	9.93156	2.15563	-1.61803	34.3293	8.3435	-1.74907
AAEL014875	hypothetical protein	0.0230181	0.0206668	0.15885	0	0.0187908	1.83534	0.599835	0.145176	-1.43435	1.15536	0.0595836	-3.82756
AAEL014909	hypothetical protein	0.0850186	0.287479	1.83884	0	0.224737	4.9453	3.57388	3.91548	0.687267	7.47302	15.4914	1.35295
AAEL014914	hypothetical protein	0.0850186	0.103334	0.511435	0.0375815	0.12928	1.50881	2.96871	5.22428	1.34636	6.40052	12.1511	1.22932
AAEL014972	hypothetical protein	0.147019	0.0436849	-1.44169	0.200683	0.223985	-0.0828977	24.2322	20.0063	0.273397	41.7588	61.2944	0.833988
AAEL015127	hypothetical protein	0.0873698	0.0460361	-0.70421	0	0	5.12548e-15	3.28665	0.975586	-1.13804	9.01566	1.78472	-2.02678
AAEL015128	hypothetical protein	0.243794	0.253199	0.133319	0	0.0541165	3.12755	13.4306	2.22338	-2.02304	39.0382	8.18428	-1.95806
AAEL015182	hypothetical protein	5.49205	4.79457	-0.00446808	7.39446	7.59594	-0.129837	5.42299	3.18763	-0.234805	20.9175	9.8571	-0.794195
AAEL015330	hypothetical protein	11.8863	9.81895	-0.121773	12.0237	11.5908	-0.204438	17.29	9.02644	-0.406868	44.7228	20.8743	-0.803185
AAEL015336	hypothetical protein	0.177091	0.197758	0.358945	0.0360777	9.46448	7.57139	1.76346	0.453921	-1.44782	2.4904	1.11158	-0.863814
AAEL015339	hypothetical protein	0.303443	0.273865	-0.00595891	0.331466	0.39235	0.0786192	3.72653	0.421979	-2.56772	6.56346	1.68882	-1.6614
AAEL015345	hypothetical protein	0.0230181	0.0920722	1.85181	0	0	5.12548e-15	0.999562	0	-6.86063	0.238334	0	-4.89766
AAEL015381	hypothetical protein	6.24868	3.03356	-0.915576	0.607312	0.390094	-0.77532	4.09506	1.31217	-1.09346	9.58828	2.58627	-1.59549
AAEL015447	hypothetical protein	788.756	514.872	-0.4377	315.718	424.135	0.290055	15.4962	24.8073	1.09552	21.8839	6.02795	-1.57467
AAEL015527	hypothetical protein	1.50311	2.75697	1.04698	1.04701	1.05378	-0.147597	23.4506	24.9656	0.608314	50.0066	63.59	0.621822
AAEL015543	hypothetical protein	10.4982	8.03541	-0.21797	11.1601	11.0083	-0.179733	23.5299	10.1148	-0.681061	70.9934	27.8876	-1.04971
AAEL017055	hypothetical protein	0.0206668	0.0460361	0.933503	0	0.091698	3.78164	2.54501	0.458273	-1.9104	7.73927	1.78097	-1.81304
AAEL017329	hypothetical protein	13.3109	5.62656	-1.10934	6.05058	5.77625	-0.217211	20.1438	4.25272	-1.68759	55.7883	18.4215	-1.29793
AAEL017334	hypothetical protein	105.92	592.873	2.65849	0.659925	83.0532	6.75512	980.533	149.056	-2.27794	23.3879	7.40761	-1.31012
AAEL017351	hypothetical protein	6.59915	3.76544	-0.643685	1.58217	1.52505	-0.229242	4.18604	1.02592	-1.46525	6.94981	2.05466	-1.44927
AAEL017424	hypothetical protein	21.8433	18.6768	-0.0671463	20.6644	21.5048	-0.10679	22.6724	11.4831	-0.443518	60.9555	29.6517	-0.745465
AAEL017440	hypothetical protein	60.2087	60.0079	0.152211	61.1956	59.4116	-0.206893	16.5741	21.0886	0.868245	77.581	108.907	0.760304
AAEL017501	hypothetical protein	0.781626	0.287479	-1.25266	0	0	5.12548e-15	57.5218	7.69096	-2.39036	0.020481	0.020481	0.233316
AAEL017521	hypothetical protein	0.514814	0.301092	-0.530862	0.199931	0.27735	0.271185	20.212	4.08045	-1.74932	78.7803	20.8495	-1.62588
AAEL018111	hypothetical protein	7.54561	5.80081	-0.207779	6.11144	5.70409	-0.261857	7.10491	3.52347	-0.469124	19.2659	8.89644	-0.820515
AAEL018124	hypothetical protein	1.52192	2.20355	0.720974	1.09962	1.31234	0.115208	27.028	7.67552	-1.28067	88.7567	23.2142	-1.64177
AAEL018126	hypothetical protein	129.149	76.6495	-0.59812	89.3613	92.1832	-0.103634	127.548	67.8384	-0.382301	313.517	145.298	-0.816194
AAEL018142	hypothetical protein	2.95263	2.74187	0.0456118	5.53345	4.03548	-0.584618	9.48585	3.36787	-0.949164	32.3146	11.1401	-1.24537
AAEL018146	hypothetical protein	3.03814	1.67413	-0.663239	1.61825	1.5025	-0.266915	1.10458	0.127029	-2.43614	4.28813	1.27638	-1.44435
AAEL018156	hypothetical protein	2.76712	2.47506	0.00406653	3.2906	3.41314	-0.122699	29.4937	7.90223	-1.33248	109.015	29.14	-1.60984
AAEL018162	hypothetical protein	0.319407	0.138108	-1.07732	0.0909461	0.241272	1.18257	17.9269	3.09903	-1.95156	60.742	15.461	-1.66959
AAEL018185	hypothetical protein	0.694256	0.55429	-0.158709	0.272086	0.575746	0.850298	64.3261	61.9808	0.480545	142.637	182.015	0.631018
AAEL018187	hypothetical protein	1.09819	1.017	0.0524988	0.638879	0.718553	0.0158096	26.0897	5.28127	-1.72658	99.044	26.7101	-1.59636
AAEL018200	hypothetical protein	2.69906	2.34166	-0.0222125	1.91814	1.87606	-0.213188	12.1555	2.95919	-1.44719	32.2206	9.94201	-1.4068
AAEL018203	hypothetical protein	8.86544	5.44897	-0.570888	4.29629	4.5729	-0.0688767	11.4177	4.19466	-0.901982	38.0179	12.8429	-1.27276
AAEL018210	hypothetical protein	8.06228	5.49971	-0.401175	4.19557	4.68338	-0.0037665	2.03131	0.317942	-2.18815	7.50469	2.61233	-1.21731
AAEL018226	hypothetical protein	16.3575	11.3414	-0.362728	15.7127	16.8304	-0.0705074	24.2517	9.95145	-0.765568	92.7898	37.2597	-1.02401
AAEL018240	hypothetical protein	52.8902	47.0845	-0.0060287	0.913221	3.36203	1.6448	5.90983	1.54373	-1.39652	0.679619	0.365869	-0.587514
AAEL018248	hypothetical protein	19.5493	12.7492	-0.455051	7.46137	8.42724	0.0224393	14.8858	7.67002	-0.423041	35.5908	10.3377	-1.4908
AAEL018256	hypothetical protein	119.054	78.707	-0.435783	89.8558	81.4613	-0.300529	115.826	67.8406	-0.245161	303.435	164.296	-0.59484
AAEL018262	hypothetical protein	7.25207	2.85598	-1.17084	1.23342	1.59646	0.189497	7.04488	1.74868	-1.49835	12.8979	4.02089	-1.37016
AAEL018263	hypothetical protein	0.280425	0.450956	0.763937	0.0548684	0.130783	1.01333	30.7199	5.78503	-1.82513	77.4627	22.7591	-1.4718
AAEL018282	hypothetical protein	29.559	20.6891	-0.348586	31.2029	28.4468	-0.297085	10.5266	3.85012	-0.916189	32.6992	10.3804	-1.37132
AAEL018286	hypothetical protein	5.78039	3.95849	-0.368418	4.17075	4.50149	-0.0522894	6.13121	3.3599	-0.338812	18.7912	9.21667	-0.744409
AAEL018295	hypothetical protein	4.95979	4.05527	-0.143024	4.38121	5.30423	0.116686	9.87737	3.75478	-0.85563	31.2645	14.8389	-0.78424
AAEL018299	hypothetical protein	40.5293	33.1526	-0.122034	31.4682	31.176	-0.164252	33.0959	18.9276	-0.274889	59.063	27.8512	-0.795924
AAEL018340	hypothetical protein	0.930008	32.8447	5.29396	0.0360777	37.3799	9.54845	35.6779	5.31493	-2.26821	10.8152	4.03571	-1.09661
AAEL018701	hypothetical protein	2.52333	1.88884	-0.268439	2.38489	2.73742	0.0107091	4.87201	1.36612	-1.30907	13.6027	5.42112	-1.04257
AAEL018709	hypothetical protein	0.64822	0.384253	-0.589995	0.313428	0.184148	-0.86472	5.12295	1.14351	-1.57058	21.3037	5.27034	-1.71443
AAEL002065	hydroxymethylglutaryl-coa lyase	17.0522	16.082	0.0836163	16.0825	18.1488	0.0181052	14.6238	15.9802	0.641401	46.4407	58.0164	0.603524
AAEL013576	hyaluronidase	3.68352	4.13744	0.304606	0.708026	0.627607	-0.347134	0.336335	0.163323	-0.427777	0.735484	0.140578	-2.04624
AAEL005850	Hormone receptor-like in 4 (nuclear receptor)	9.53668	4.15155	-1.06448	0.0180388	0	-1.93368	9.37574	2.02425	-1.65366	23.0204	6.97598	-1.42331
AAEL013637	homogentisate 1,2-dioxygenase	0.873204	2.6399	1.75076	2.203	2.13612	-0.233463	154.666	144.023	0.421304	66.3987	84.2389	0.611626
AAEL009947	homeotic antennapedia protein, putative	3.79725	1.72537	-0.970548	1.14172	1.49424	0.223634	2.15062	2.07097	0.504426	2.52392	1.74091	-0.251571
AAEL009949	homeotic antennapedia protein, putative	0.282776	0.135757	-0.859419	0.147318	0.111993	-0.548882	5.65668	0.911948	-2.08213	11.2585	3.00146	-1.62481
AAEL002769	homeobox protein prospero/prox-1	2.11655	1.23964	-0.614308	1.97677	2.06021	-0.0983114	14.4921	3.98051	-1.33877	49.118	14.3521	-1.48367
AAEL002740	homeobox protein otx	0.0230181	0	-1.80288	0	0.0180388	1.8295	2.98152	0.472068	-2.09238	9.02222	2.93822	-1.32493
AAEL003794	homeobox protein nk-2	0.0206668	0.280425	3.49941	0	0.0375815	2.56675	0.645818	0.20906	-1.05836	0.938434	0.222502	-1.74928
AAEL012877	homeobox protein extradenticle, putative	15.9564	9.35908	-0.609045	11.563	12.7994	-0.0122413	5.61825	5.50396	0.493155	9.13493	10.1969	0.432219
AAEL014557	homeobox protein cdx	86.8198	75.2971	-0.0535234	66.8952	76.717	0.0295387	7.03183	1.62453	-1.5723	6.46382	1.69998	-1.61537
AAEL017988	homeobox protein abdominal-A, putative	2.01508	1.00995	-0.852219	1.08309	1.35593	0.129179	1.69571	0.39053	-1.55851	9.16745	3.66342	-1.02549
AAEL017536	holotricin glycine rich repeat protein (GRRP) anti-microbial peptide	1.59048	0.791525	-0.803974	2.13235	4.12719	0.686878	45.4623	286.474	3.24167	1488.73	1539.6	0.326422
AAEL000193	histone-lysine n-methyltransferase	34.8814	21.7353	-0.532796	11.8366	12.6431	-0.0698255	47.6069	14.2332	-1.19818	122.174	42.7873	-1.21951
AAEL004290	histone-lysine n-methyltransferase	12.6017	8.72781	-0.365866	15.2745	16.6553	-0.0381463	22.9816	8.95575	-0.818769	74.4549	32.2231	-0.915475
AAEL003673	histone H4	0.190704	0.0920722	-0.88708	0.0360777	0.0548684	0.381459	4.32735	0.825812	-1.77268	58.3393	10.5201	-2.1759
AAEL003689	histone H4	0.0850186	0.0690542	-0.222874	0.0187908	0	-1.9155	1.61828	0.344793	-1.60526	22.3232	4.36541	-2.05388
AAEL017269	histone H3; K11253 histone H3	0.56085	0.855876	0.728617	0.130031	0.237513	0.772	8.28569	1.61993	-1.78455	15.9273	4.82255	-1.428
AAEL006783	histone H3 methyltransferase	21.6499	12.4096	-0.645602	14.1628	13.4586	-0.247146	32.9124	8.53984	-1.40638	121.782	39.3816	-1.33024
AAEL003659	histone H3	0.480534	0.524713	0.250711	0.111993	0.184148	0.61655	15.2831	3.46222	-1.56739	116.228	21.9275	-2.11858
AAEL003685	histone H3	0.135757	0.135757	0.175872	0	0.0180388	1.8295	3.48143	0.639743	-1.87035	24.4814	3.70624	-2.43707
AAEL015684	histone H2B; K11252 histone H2B	0.0620005	0.089721	0.557794	0	0.0556203	3.09089	4.20517	0.703381	-1.94767	47.8657	9.6786	-2.01376
AAEL015682	histone H2B	0.108037	0.112739	0.181106	0.108985	0.111993	-0.166339	5.16359	0.816861	-2.06663	61.2691	12.7964	-1.96238
AAEL003669	histone H2A	0.0436849	0.0460361	0.189121	0	0	5.12548e-15	1.5002	0.11348	-3.04403	20.76	4.84768	-1.79404
AAEL003687	histone H2A	0	0	0	0	0	5.12548e-15	0.0227453	0.054441	1.60768	1.3862	0.061443	-3.9848
AAEL003851	histone H2A	0	0	0	0	0	5.12548e-15	0.541042	0	-5.89533	3.65877	3.12821	0.0729971
AAEL007609	histone H2A	33.3031	30.3751	0.04682	36.4507	42.1279	0.049707	114.957	38.1181	-1.04903	273.345	118.614	-0.912994
AAEL012499	histone H2A	2.76762	2.5925	0.0838665	2.62467	3.20493	0.135782	23.0169	5.79981	-1.40816	94.3029	25.3128	-1.59038
AAEL002103	histone H1, putative	0.213722	0.0690542	-1.40883	0	0.0187908	1.83573	6.46779	1.28408	-1.75942	22.8371	5.78144	-1.67938
AAEL007882	histone H1, putative	12.892	12.3955	0.113701	19.7188	18.4479	-0.261151	19.3149	8.30295	-0.658821	75.5285	36.7662	-0.750202
AAEL010638	histone H1, putative	0.0643517	0.0667029	0.202395	0	0.0360777	2.61679	6.96384	1.07527	-2.09102	26.2259	6.9815	-1.61378
AAEL011906	histone H1, putative	23.3563	19.3143	-0.106979	6.02125	6.32719	-0.0919276	24.7608	24.8715	0.542249	29.6084	40.2246	0.721477
AAEL000149	Histone deacetylase complex subunit SAP30 homolog	7.33659	6.95357	0.0980605	5.90776	7.19006	0.13023	15.3035	5.59321	-0.906773	41.7623	19.5059	-0.809172
AAEL006661	histone acetyltransferase, putative	3.07007	5.58102	1.03599	4.91562	6.13778	0.162378	2.7824	1.88392	0.00863879	6.68545	4.75263	-0.202524
AAEL006177	histone acetyltransferase type b catalytic subunit	22.1385	18.3842	-0.103714	12.4303	12.6747	-0.147638	36.0036	16.9714	-0.551925	62.6397	29.1015	-0.812379
AAEL004269	hippocalcin	7.03501	3.97916	-0.663414	3.54015	4.56989	0.200168	5.67704	3.32459	-0.268095	12.0908	5.70873	-0.795289
AAEL013324	high affinity nuclear juvenile hormone binding protein, putative	0.0413337	4.16318	6.56029	0.146566	0.450978	1.27437	1.49101	0.912687	-0.168006	1.02689	0.122886	-2.74861
AAEL008045	hexamerin 2 beta	0.154073	0.112739	-0.250969	0.0180388	0.0939538	1.82695	5.91008	4.23605	0.0529154	0.812759	2.23806	1.72991
AAEL013990	hexamerin 2 beta	0.994854	0.818751	-0.118528	0.463754	0.481792	-0.0590865	77.8438	56.7701	0.0571816	100.32	128.322	0.63512
AAEL001245	heterogeneous nuclear ribonucleoprotein	5.63288	3.82224	-0.383721	2.6397	3.44245	0.222123	4.53641	1.17545	-1.3779	14.6044	5.38669	-1.13986
AAEL005049	heterogeneous nuclear ribonucleoprotein	0.264461	0	-4.94471	0.091698	0.0932019	-0.131858	10.3809	3.18106	-1.1513	45.9286	14.9171	-1.33567
AAEL006057	heterogeneous nuclear ribonucleoprotein	9.67764	6.12021	-0.508242	1.96249	1.50626	-0.547195	18.3085	7.29303	-0.793317	42.2855	15.8043	-1.12722
AAEL001458	heparan sulphate sulfotransferase	0.0460361	0.0230181	-0.639198	0.0180388	0	-1.93369	0.436266	0.158971	-0.952187	1.45235	0.404042	-1.54462
AAEL004388	heme peroxidase	1.28048	1.06539	-0.114123	0.0187908	0.14807	2.53405	42.3058	7.86783	-1.86505	118.331	38.1793	-1.33426
AAEL004390	heme peroxidase	3.61879	3.11536	-0.120874	0.0932019	0.904205	3.15	276.121	50.8262	-1.85758	341.032	76.9766	-1.86251
AAEL004401	heme peroxidase	1.8141	1.11143	-0.591324	0.0556203	0.390846	2.57532	106.411	19.247	-1.89817	99.3833	21.0616	-1.95048
AAEL010472	helix-loop-helix protein hen	0.0826674	0	-3.44678	0	0.0187908	1.83537	2.42282	0.190667	-3.06055	7.07737	1.686	-1.77461
AAEL018118	helicase; K15173 transcription termination factor 2	3.32748	2.99742	0.0156489	2.46533	7.23815	1.43362	14.159	4.24401	-1.18394	41.9819	11.8338	-1.52901
AAEL003950	helicase	0.363092	0.52001	0.623724	0.311924	0.332218	-0.0489364	14.4263	2.96305	-1.68449	62.7541	20.1374	-1.34752
AAEL005774	hect type E3 ubiquitin ligase	9.64336	7.28894	-0.246862	1.50701	2.02037	0.268895	5.74405	1.54373	-1.37751	19.9017	8.20109	-0.975297
AAEL014843	heat shock protein	145.73	105.605	-0.274399	355.02	324.065	-0.303598	254.32	98.9791	-0.847666	672.675	520.944	-0.0867779
AAEL005634	harmonin (Usher syndrome 1C protein homolog) (PDZ domain-containing protein)	0.303443	0.494641	0.884096	0.0909461	0.186404	0.817177	14.9354	4.21207	-1.2614	29.1884	9.62451	-1.30905
AAEL005480	hairy protein	14.9227	16.6768	0.32575	63.1844	66.952	-0.100132	2.38653	6.30407	1.87712	57.3027	60.9928	0.372474
AAEL008390	guanylate cyclase	49.2902	27.2255	-0.714629	3.7446	4.37371	0.0621728	21.1063	6.51584	-1.18041	36.7927	18.0051	-0.732994
AAEL013817	guanine-nucleotide exchange factor c3g	55.445	41.6191	-0.248759	51.626	53.0566	-0.125167	34.3716	19.3172	-0.283258	78.691	40.7422	-0.65982
AAEL013069	guanine nucleotide-binding protein subunit beta-like protein	924.907	1262.77	0.638706	2320.47	2535.76	-0.0470185	1328.85	1289.63	0.462168	5287.65	7001.91	0.676033
AAEL013991	guanine nucleotide-binding protein beta 3 (g protein beta3)	1.22503	0.287479	-1.89674	0.241272	0.315683	0.253935	0.336335	0.0863828	-1.51441	0.316539	0.218783	-0.24127
AAEL001398	guanine nucleotide exchange factor	29.9207	23.8669	-0.153953	22.0767	20.0466	-0.288679	40.2315	30.2222	0.119178	74.8656	36.4618	-0.747354
AAEL001604	guanine nucleotide exchange factor	19.3144	12.2616	-0.488094	10.8993	12.2823	-0.000407404	14.8902	10.109	-0.0398881	28.1392	12.4398	-0.886907
AAEL005643	guanine nucleotide exchange factor	11.7401	6.38282	-0.740976	3.26731	3.75888	0.054522	17.2455	3.95728	-1.57095	49.5052	16.5864	-1.27806
AAEL011255	GTP-binding protein-invertebrate	64.6673	64.5724	0.186346	335.542	346.712	-0.128426	63.9528	64.5243	0.526443	1131.09	1521.91	0.703141
AAEL002160	GTP-binding protein	101.771	123.418	0.468807	239.767	266.736	-0.0196435	115.79	115.394	0.499325	497.506	626.171	0.605856
AAEL008630	GTP-binding protein alpha subunit, gna	11.401	6.68205	-0.61736	4.25495	5.09603	0.108119	8.32708	2.55659	-1.17324	18.8646	5.95086	-1.36499
AAEL010506	GTP-binding protein alpha subunit, gna	41.6627	24.7154	-0.591366	21.7422	26.7609	0.133907	50.7859	21.8936	-0.693241	91.1043	54.2229	-0.439413
AAEL005009	groucho protein (enhancer of split)	51.1131	43.0821	-0.096055	47.825	53.4715	0.00566699	48.8549	29.1289	-0.220626	83.7015	40.3839	-0.758718
AAEL010433	groucho protein	11.4997	9.46848	-0.125301	11.6081	11.4127	-0.195019	5.42225	1.91126	-0.962599	12.9064	5.37455	-0.984339
AAEL008677	grb2-associated binder, gab	13.317	10.8007	-0.147764	14.7634	15.1295	-0.123449	16.235	8.74479	-0.360825	42.8098	22.7074	-0.628781
AAEL011624	granzyme A precursor, putative	0.131055	0.218424	0.928659	0.111241	0.168365	0.416653	12.1141	20.3757	1.26753	79.6532	91.0228	0.469209
AAEL017335	g-protein receptor	1.02963	1.79294	1.01986	0.493064	0.70653	0.328161	1.81379	0.421979	-1.45934	2.26789	0.161989	-3.47423
AAEL003473	GPCRG astrin/Bombesin Family	1.22268	0.443903	-1.28919	0.257807	0.1849	-0.610921	0.159217	0	-4.11555	0.140578	0.101475	-0.160494
AAEL004245	GPCR Orphan/Putative Class A Family	0	0.0230181	1.94405	0	0.0187908	1.80566	1.04481	0.0227453	-4.90558	1.49796	0.823013	-0.56123
AAEL009698	GPCR Orphan/Putative Class A Family	0.0230181	0.0460361	0.961347	0	0	5.12548e-15	0.594991	0.11348	-1.8563	2.87024	0.344458	-2.74633
AAEL004396	GPCR Octopamine/Tyramine Family	0.547237	0.510606	0.0867392	0.130031	0.130031	-0.12294	9.12193	2.1007	-1.54145	24.3473	6.75988	-1.56345
AAEL003647	GPCR Neurokinin/Tachykinin Family	0.151722	0.158775	0.221316	0.0360777	0	-2.73565	3.83615	0.848803	-1.59061	11.1607	3.17838	-1.51489
AAEL010982	GPCR Methuselah Family	11.4805	10.7928	0.0919428	12.7152	13.7578	-0.059617	2.68608	1.31652	-0.481733	5.55522	2.19059	-1.04932
AAEL006636	GPCR Leukokinin Family	0.172388	0.818751	2.38156	0.239016	1.4807	2.42082	0.626933	0.60854	0.393351	0.876991	0.587441	-0.281159
AAEL011026	GPCR Leukokinin Family	0.489445	0.611589	0.48588	0.110489	1.35744	3.34703	0.841329	0.304147	-0.891461	0.661927	0.527857	-0.00822018
AAEL008126	GPCR Latrophilin Family	0.105685	0.11509	0.189559	0.0180388	0.0744111	1.56875	9.74353	1.73801	-1.93226	23.4274	6.93122	-1.46514
AAEL009673	GPCR Gonadotrophin Releasing Hormone Family	0.880752	1.04609	0.469051	0.386335	0.632118	0.561187	0.954563	0.149774	-2.04069	3.41393	1.31735	-1.06763
AAEL012920	GPCR Galanin/Allatostatin Family	0.937556	1.23258	0.539675	0.236761	1.50551	2.43266	1.40873	0.876639	-0.224449	1.17305	0.507376	-0.918134
AAEL007372	GPCR GABA B Family	0.0436849	0.0413337	0.190568	0	0.0368296	2.59696	2.65028	0.599343	-1.56142	9.03428	3.90369	-0.911497
AAEL000246	GPCR Frizzled/Smoothened Family	6.86137	2.9603	-1.03759	2.37889	3.39359	0.312573	9.23902	2.3238	-1.45527	26.8831	8.86767	-1.29268
AAEL009983	GPCR Frizzled/Smoothened Family	0.586219	0.466921	-0.143673	0.145815	0.0924499	-0.772258	1.88638	0.308499	-1.96651	5.94622	1.69719	-1.50661
AAEL013160	GPCR Frizzled/Smoothened Family	1.08507	0.697101	-0.483166	0.443459	0.260815	-0.893188	3.23632	0.567155	-1.89463	10.24	2.56581	-1.70491
AAEL013886	GPCR Frizzled/Smoothened Family	0.850186	0.839418	0.121742	0.348753	0.366792	-0.0545827	3.10904	1.09851	-0.930335	7.41253	2.28463	-1.40411
AAEL018033	GPCR Frizzled/Smoothened Family	1.47353	1.02356	-0.360347	0.420909	0.185652	-1.316	4.40503	1.46145	-0.985756	10.4104	2.50062	-1.77588
AAEL005952	GPCR Dopamine Family	0	0.0230181	1.97664	0.0180388	0.0744111	1.51652	0.345285	0.199863	-0.347253	1.02689	0.0800646	-3.31434
AAEL014373	GPCR Dopamine Family	0	0	0	0.0180388	0.0180388	-0.10509	0.64122	0.036294	-3.26982	2.1236	0	-8.02289
AAEL010043	GPCR Calcitonin/Diuretic Hormone Family	1.03668	3.16647	1.77254	0.604305	1.31685	0.94002	2.7957	0.91244	-1.09918	0.83324	0.499939	-0.448851
AAEL003494	goodpasture antigen-binding protein	17.1659	17.4461	0.190071	11.4382	14.5958	0.177209	23.3513	8.72977	-0.900854	65.3629	27.03	-0.981658
AAEL011325	gonadotropin-releasing hormone receptor	0.402075	0.363586	0.0351856	0.145815	0.354769	1.00901	92.1735	85.858	0.402962	106.495	137.839	0.652103
AAEL002145	gonadotropin inducible transcription factor	28.7859	22.269	-0.208938	18.3869	21.5206	0.0579077	33.6592	17.4059	-0.425439	72.6162	34.4873	-0.782155
AAEL012337	goliath E3 ubiquitin ligase	117.443	87.7605	-0.281881	22.3931	24.6293	-0.0144092	10.0267	3.48718	-0.978776	29.8475	13.3633	-0.860269
AAEL000433	glypican	19.5357	14.8654	-0.23065	4.70817	6.19115	0.234569	6.03662	1.83408	-1.16785	13.2563	4.76387	-1.17072
AAEL003481	Glycosyltransferase 25 family member Precursor (EC 2.-.-.-)	19.9156	19.6708	0.139745	9.95148	10.8054	-0.0515514	25.2392	25.7542	0.556	32.9377	44.1522	0.696602
AAEL014279	glycosyltransferase	2.12361	2.48212	0.403524	1.88206	2.67879	0.3497	1.41842	4.57551	2.20448	3.33857	3.63359	0.385993
AAEL009237	glycoside hydrolases	10.1485	29.9663	1.83025	3.73632	4.88031	0.234025	0.382071	0.158971	-0.664457	0.277437	0.603273	1.37404
AAEL009246	glycoside hydrolases	61.6737	89.0672	0.74907	20.6358	27.4862	0.230902	31.2649	33.1618	0.581077	56.3857	71.6233	0.625445
AAEL015020	glycoside hydrolases	0.951663	3.92755	2.29422	0.533653	0.523885	-0.18264	0.10453	0.0590393	-0.278501	0.0595836	0.040962	-0.242965
AAEL008570	glycoprotein, putative	0.0230181	0.0230181	0.172274	0.0180388	0.0180388	-0.105082	0.218256	0.090735	-0.563232	0.914234	0.141508	-2.35747
AAEL015143	glycine rich RNA binding protein, putative	7.08476	6.40348	0.0456165	14.8498	16.3742	-0.0328226	35.7795	9.58457	-1.34806	104.894	38.969	-1.1357
AAEL000364	glycine cleavage system h protein	1.03668	1.41017	0.623093	2.14738	3.02304	0.310847	59.2433	78.4946	0.886825	83.2841	105.304	0.609087
AAEL012974	glycine cleavage system h protein	4.73616	5.55565	0.4258	8.27837	9.30213	-0.00445113	151.837	181.726	0.771827	183.516	236.801	0.647719
AAEL001593	glycerol-3-phosphate dehydrogenase	284.588	267.658	0.0894483	196.114	209.366	-0.0627264	218.631	142.136	-0.0889512	304.896	138.281	-0.843553
AAEL003873	glycerol-3-phosphate dehydrogenase	61.9541	63.287	0.196871	94.7924	108.886	0.015703	52.6304	66.0103	0.861503	306.324	392.982	0.641914
AAEL006239	glycerol kinase	31.8441	27.3261	-0.0616658	12.3311	16.5636	0.243687	74.1657	22.5186	-1.1807	213.132	103.589	-0.750195
AAEL007947	glutathione transferase	9.269	12.7455	0.643003	7.98674	10.516	0.227347	7.90583	4.28614	-0.332008	24.9682	11.7712	-0.793604
AAEL007951	glutathione transferase	5.16645	8.45667	0.903504	2.11957	4.99682	1.05464	6.01896	4.0848	-0.0438516	14.7357	9.46151	-0.338173
AAEL009017	glutathione transferase	42.1676	50.8898	0.4566	25.4229	33.0407	0.21875	8.60413	11.0093	0.862499	12.0917	16.4894	0.728774
AAEL001090	glutathione S-transferase (GSTD7)	0.0206668	0.0230181	0.182528	0	0	5.12548e-15	0.490953	0.072588	-2.03806	2.2204	0.402182	-2.13906
AAEL001061	glutathione S-transferase (GSTD1)	61.325	81.3313	0.574738	22.3172	42.8886	0.754948	167.253	51.1677	-1.17522	297.863	115.708	-1.07089
AAEL014064	glutaredoxin, putative	61.9588	88.7262	0.718088	45.8505	54.7244	0.094042	14.1679	14.2787	0.513046	30.7693	30.4633	0.265896
AAEL001887	glutamine synthetase 1, 2 (glutamate-amonia ligase) (gs)	1098.58	928.601	-0.0588824	88.3097	113.586	0.224144	633.731	708.794	0.667244	411.444	509.89	0.592339
AAEL013458	glutamine synthetase 1, 2 (glutamate-amonia ligase) (gs)	123.668	102.999	-0.108038	58.7146	63.7438	-0.0345409	90.115	36.4631	-0.76421	197.09	75.6369	-1.08819
AAEL008559	glutaminase	1.01552	1.0029	0.118859	0.77267	3.51159	2.0008	11.6699	1.11616	-2.88081	2.77341	0.618176	-1.85003
AAEL010464	glutamate dehydrogenase	98.3903	207.647	1.32074	445.034	504.052	0.00191426	106.797	82.8037	0.127089	201.207	181.18	0.12722
AAEL001902	glutamate decarboxylase	0.937061	3.38861	2.01248	1.46191	5.79354	1.75628	2.50921	0.17252	-3.29953	2.34514	0.38449	-2.27405
AAEL003742	glucosylceramidase	12.5326	28.1104	1.40131	0.274342	0.0932019	-1.65667	1.45471	0.913179	-0.169497	7.17144	5.96197	0.0158819
AAEL014321	glucosylceramidase	13.342	31.7282	1.49015	0.128528	0.333722	1.17555	1.81839	0.93494	-0.378609	6.99827	6.59226	0.197044
AAEL001365	glucosyl/glucuronosyl transferases	0.0206668	0	-1.78984	0	0.605809	6.3802	2.35993	0.090735	-3.97526	0.121027	0.020481	-1.93999
AAEL003058	glucosyl/glucuronosyl transferases	0.381408	0.315199	-0.139785	0.181892	0.110489	-0.844358	3.59105	1.05277	-1.18985	13.2479	4.34304	-1.29206
AAEL003079	glucosyl/glucuronosyl transferases	2.42557	18.7782	3.1192	0.804988	17.0055	4.1674	12.0782	1.27949	-2.74815	3.81515	0.283945	-3.39347
AAEL008568	glucosyl/glucuronosyl transferases	1.85024	3.23181	0.964916	1.29956	2.08952	0.497403	0.772847	0.090735	-2.46773	0.404971	0.202021	-0.637773
AAEL010366	glucosyl/glucuronosyl transferases	242.837	229.123	0.0677467	95.1208	108.248	-0.00818666	30.1619	30.5167	0.566501	80.6383	105.97	0.665281
AAEL006281	glucose transporter (sugar transporter	0.781132	5.59352	2.98457	0.345746	3.3966	3.08015	4.48731	0.47642	-2.62675	0.809943	0.305356	-1.04295
AAEL004002	glucose dehydrogenase	0.126352	0.273865	1.19412	0.326955	0.184148	-0.979053	1.85493	0.426578	-1.49268	2.75107	0.99058	-1.17331
AAEL004027	glucose dehydrogenase	309.368	380.69	0.441825	148.262	274.217	0.713345	101.417	42.378	-0.778468	87.126	55.1319	-0.370898
AAEL004028	glucose dehydrogenase	0.0436849	0.0230181	-0.622791	0	0.0180388	1.82949	3.29536	0.494567	-2.12426	1.26892	0.0391026	-4.43667
AAEL004036	glucose dehydrogenase	0.0436849	0.0230181	-0.622789	0.0924499	0.1849	0.813096	0.422964	0	-5.47336	1.28196	0.262534	-1.95258
AAEL005769	glucose dehydrogenase	0.76331	0.519516	-0.363369	0.560708	0.649405	-0.0410929	28.9297	38.1932	0.907314	93.7094	107.382	0.471832
AAEL005705	glucosaminephosphotransferase	22.3723	27.248	0.465236	25.6544	27.1412	-0.0900245	17.8142	31.373	1.30487	31.2107	39.1548	0.604208
AAEL013877	Glucosamine-6-phosphate isomerase (EC 3.5.99.6)(Glucosamine-6-phosphate deaminase)(GlcN6P deaminase)(GNPDA)	406.787	402.622	0.136992	21.8001	24.7127	0.0162949	150.477	125.906	0.29934	60.8801	26.2733	-0.916904
AAEL004131	gh regulated tbc protein-1	25.8834	25.1883	0.109548	16.7176	19.4476	0.0565618	32.4005	18.3396	-0.292132	60.0396	30.2447	-0.697348
AAEL007474	geminin, putative	0.510111	0.584362	0.351822	0.689987	0.595289	-0.383441	4.11805	1.20714	-1.21227	19.5647	6.09054	-1.38228
AAEL009773	geminin, putative	1.27998	0.920228	-0.319111	1.041	1.07558	-0.133552	9.42295	2.82272	-1.17081	36.6351	11.2044	-1.40314
AAEL006102	gelsolin precursor	1.59048	2.04056	0.529965	0.937275	1.50551	0.510637	116.409	119.489	0.554189	273.914	340.128	0.595576
AAEL006447	GATA transcription factor (GATAb)	5.52856	4.03361	-0.275183	2.5014	2.52021	-0.143683	16.6493	5.49862	-1.06378	49.6413	15.5605	-1.38082
AAEL010000	ganglioside induced differentiation associated protein	136.44	115.125	-0.0822375	37.4249	63.1095	0.598316	75.7478	40.0767	-0.398096	61.4601	42.8787	-0.221458
AAEL013956	ganglioside induced differentiation associated protein	28.6658	26.6265	0.0468759	6.2024	12.728	0.87818	18.3711	9.0964	-0.522055	12.0489	8.61706	-0.190866
AAEL003546	gamma-tubulin complex component 4 (gcp-4)	9.59831	9.35673	0.151058	7.55681	6.92023	-0.292165	8.57703	4.47245	-0.413214	27.2976	13.8492	-0.68956
AAEL010710	gamma-aminobutyric-acid receptor a beta subunit 1, 2, 3,	0	0	0	0.0360777	0.0180388	-0.905145	0.554591	0.127029	-1.45927	2.69151	0.595836	-1.88858
AAEL011822	gamma glutamyl transpeptidases	1.39223	2.16642	0.78628	0.567475	0.572738	-0.137405	2.29555	3.17457	0.976023	2.4569	4.21263	1.04973
AAEL011823	gamma glutamyl transpeptidases	0.374354	2.95275	3.14688	0	1.13195	7.22519	4.52623	0.64894	-2.35379	0.244842	0.020481	-2.85845
AAEL011824	gamma glutamyl transpeptidases	1.39272	3.00163	1.268	0.624599	0.836561	0.2631	9.15412	6.52503	0.0057447	16.1305	18.8066	0.489497
AAEL004522	gambicin anti-microbial peptide	658.796	799.827	0.455358	206.354	267.483	0.2254	33.5429	23.4054	-0.0483874	29.3169	4.00684	-2.58155
AAEL003844	galectin	383.579	402.775	0.247825	403.48	436.561	-0.0357182	108.531	158.284	1.05991	411.886	547.449	0.688908
AAEL001607	galactose-1-phosphate uridylyltransferase	29.0518	30.803	0.265055	14.138	18.0202	0.197926	46.8153	46.2972	0.452828	49.6973	68.448	0.748231
AAEL008354	gaba receptor invertebrate	0.103334	0.110388	0.161211	0	0.0563723	3.09481	1.05909	0.490461	-0.601719	4.44361	0.787602	-2.18886
AAEL003365	fumarylacetoacetate hydrolase	4.73381	11.0281	1.46899	6.17909	8.17394	0.242033	14.6238	18.5397	0.838492	21.1764	26.2981	0.595265
AAEL011973	fumarylacetoacetate hydrolase	3.11289	7.13957	1.37443	3.21995	5.97018	0.709747	30.4231	18.6972	-0.19009	49.6573	41.9227	0.0389858
AAEL003413	F-spondin	3.56422	2.79447	-0.19912	0.860608	1.46943	0.552543	782.454	701.307	0.386434	377.825	476.398	0.612319
AAEL007889	F-spondin	7.09181	8.8085	0.47674	7.02542	6.45422	-0.313372	191.513	195.39	0.544922	236.448	296.432	0.603008
AAEL003162	formin 1,2/cappuccino	8.09755	6.45286	-0.143192	14.1568	13.5097	-0.257295	19.8065	4.84796	-1.49508	56.9551	18.4103	-1.33864
AAEL003163	forkhead protein/ forkhead protein domain	13.3245	5.01114	-1.26022	1.42207	1.35293	-0.229439	0.122677	0	-3.91664	0.120097	0.081924	-0.2464
AAEL005731	forkhead box protein (AaegFOXL)	0	0	0	0.0180388	0.0187908	-0.129784	15.2919	14.0472	0.394437	24.8454	31.9705	0.641782
AAEL009031	forkhead box protein (AaegFOXF)	4.77143	5.22535	0.304454	3.27031	3.15382	-0.226972	0.554591	0.599343	0.642717	1.26892	0.20388	-2.27632
AAEL014520	follistatin	0.0230181	0.0920722	1.83254	0.0721554	0	-3.65957	0.408923	0.054441	-2.22455	2.01187	0.122886	-3.68627
AAEL004313	fk506-binding protein	55.9531	61.1159	0.322053	38.3079	55.3829	0.364976	93.6	146.917	1.15973	410.398	567.619	0.75362
AAEL000549	fibulin 1 and	392.701	375.269	0.103971	254.552	251.069	-0.168767	10.3013	3.10075	-1.2135	4.59349	2.71003	-0.454324
AAEL006704	fibrinogen and fibronectin	2978.01	2377.11	-0.159436	1261.05	1525.71	0.142359	35.8917	24.7421	-0.11979	60.1777	13.5073	-1.88011
AAEL007942	fibrinogen and fibronectin	148.621	131.721	-0.0206655	76.1357	102.647	0.277448	3.57651	4.05409	0.681033	6.58769	0.978439	-2.45552
AAEL010249	fibrillarin; K14563 rRNA 2'-O-methyltransferase fibrillarin	0.533129	0.761453	0.692915	0.331466	0.426172	0.207399	2.50412	0.653538	-1.376	5.55426	1.84334	-1.28506
AAEL010248	fibrillarin	0.873204	2.0871	1.46242	8.12654	5.75371	-0.672654	3.56395	2.1007	-0.244943	20.858	18.1093	0.0754263
AAEL010314	F-box/lrr protein fragment	233.709	208.205	-0.0216691	25.7521	35.122	0.277201	17.2404	6.45753	-0.909303	6.47506	7.47477	0.489209
AAEL004875	F-box only protein	72.8465	49.8256	-0.393077	40.6636	42.9592	-0.0729895	65.6294	33.8921	-0.421128	161.4	64.934	-1.02488
AAEL003371	F-box and WD-40 domain protein	35.4931	22.7861	-0.480631	22.3255	23.8153	-0.0699715	33.0228	15.8063	-0.522322	79.3836	35.0057	-0.888727
AAEL013808	fascin	4.85361	4.18867	-0.0536015	2.75019	2.71938	-0.145541	42.0966	17.6447	-0.716917	68.8372	29.0365	-0.949534
AAEL003044	fasciclin-1 precursor	1.25226	1.19174	0.0899186	0.456986	0.514862	0.0285416	4.24992	1.18974	-1.30176	10.8376	3.72954	-1.23145
AAEL000541	fasciclin, putative	86.8727	111.121	0.541635	172.95	161.905	-0.291545	19.5261	9.79248	-0.466874	47.8668	24.0499	-0.697455
AAEL012120	fad oxidoreductase	162.242	169.69	0.229933	94.025	120.184	0.177733	18.5154	19.9711	0.630185	42.539	53.9769	0.623439
AAEL001532	FAD NAD binding oxidoreductases	681.674	498.369	-0.313379	43.0109	53.261	0.147868	105.184	87.1426	0.254896	86.5182	107.344	0.591339
AAEL003571	factor for adipocyte differentiation	2.49796	1.47217	-0.59534	1.94821	1.99782	-0.111093	2.92708	1.06197	-0.905875	8.47295	2.80598	-1.30389
AAEL006012	factor for adipocyte differentiation	24.3264	16.61	-0.360739	22.4051	24.1678	-0.0461096	30.5946	10.432	-1.01048	91.7583	26.6289	-1.49287
AAEL000567	facilitated trehalose transporter Tret1	13.1714	13.1417	0.200128	43.5114	46.071	-0.110341	454.009	447.684	0.514834	944.364	1213.5	0.642415
AAEL005166	eyes absent	0.0667029	0.0873698	0.575485	0	0	5.12548e-15	3.00837	0.93494	-1.1706	4.92679	0.730808	-2.44398
AAEL013270	expressed protein (AHR38)	0.0206668	0.0436849	0.953938	0.0180388	0.0548684	1.16739	1.11378	0.163323	-2.12165	4.67265	1.41138	-1.43733
AAEL017360	exostosin-2; K02367 glucuronyl/N-acetylglucosaminyl transferase EXT2	1.21328	0.568398	-0.963771	0.220978	0.260063	0.0564868	1.63183	0.054441	-4.14404	3.93342	1.35645	-1.22613
AAEL003533	exostosin-1	2.14663	1.31339	-0.55837	0.553948	0.42542	-0.534129	2.74487	0.621842	-1.59605	8.74385	2.24181	-1.66468
AAEL013045	exosome complex exonuclease RRP41, putative	1.23394	2.67517	1.29348	3.50932	3.0253	-0.388188	1.45447	1.04842	0.0602806	7.77471	5.26933	-0.272231
AAEL006209	exonuclease	4.16925	3.8439	0.0431395	2.80205	3.58075	0.190533	11.2457	3.49465	-1.11519	30.9367	11.2733	-1.15873
AAEL006115	Eukaryotic translation initiation factor 3 subunit K (eIF3k)(eIF-3 p25)	85.025	98.2094	0.391168	110.76	127.948	0.0393196	67.2881	64.2118	0.437458	232.277	288.995	0.590452
AAEL009101	Eukaryotic translation initiation factor 3 subunit F (eIF3f)(Eukaryotic translation initiation factor 3 subunit 5)	139.282	171.615	0.481907	198.118	218.878	-0.0268132	121.145	112.178	0.398734	469.528	594.09	0.61315
AAEL002334	eukaryotic translation initiation factor 3 subunit E (eIF3e)	174.153	165.789	0.104047	282.116	298.724	-0.0871053	136.756	135.676	0.49304	688.138	908.262	0.67402
AAEL007718	Eukaryotic translation initiation factor 3 subunit B (eIF3b)(Eukaryotic translation initiation factor 3 subunit 9)	338.446	326.892	0.126146	434.771	459.81	-0.0858816	241.401	221.669	0.388324	1109.2	1470.74	0.683501
AAEL015246	eukaryotic translation initiation factor 2C	6.4822	3.7767	-0.614564	6.64209	4.36846	-0.776234	4.72125	2.32454	-0.529386	9.32944	5.54029	-0.452091
AAEL004500	eukaryotic translation elongation factor	4617.24	4216.3	0.0422438	10002.7	10625.9	-0.0852402	5176.42	5346.74	0.55414	19570.3	26807.4	0.724874
AAEL011742	eukaryotic peptide chain release factor subunit	295.878	249.111	-0.0797156	468.305	486.489	-0.120581	214.356	182.258	0.284476	941.651	1181.1	0.606105
AAEL017096	eukaryotic peptide chain release factor GTP-binding subunit (erf2) (tr; K14416 elongation factor 1 alpha-like protein	2792.71	2767.91	0.173475	6893.27	7188.88	-0.110255	4192.56	4504.75	0.617007	17457.2	23554.2	0.70541
AAEL010069	esr1 protein	3.01278	2.00344	-0.406058	4.32709	4.70368	-0.0327321	9.86333	3.29963	-1.03604	31.3733	13.9554	-0.869071
AAEL013939	erk1/2	13.1578	9.46897	-0.310999	5.84539	5.91755	-0.135587	5.74528	1.45274	-1.43452	13.8261	4.85791	-1.21602
AAEL005926	ER lumen protein retaining receptor	2.54821	5.04072	1.17338	2.36611	4.10914	0.618874	54.3881	47.0885	0.305734	53.5611	62.8044	0.505519
AAEL013726	epsin 4/enthoprotin	37.3447	31.2659	-0.0842053	40.0548	43.7567	-0.0355646	14.5076	6.01133	-0.744828	42.4112	17.9288	-0.948783
AAEL007950	eps-15	31.9322	28.9735	0.0360077	26.2444	27.4073	-0.0996639	13.6491	6.38856	-0.579054	39.6276	16.7279	-0.950579
AAEL000438	epoxide hydrolase	11.8069	9.62589	-0.100303	1.51001	1.50025	-0.187754	29.4733	39.3246	0.895115	93.2751	103.964	0.442791
AAEL006342	epoxide hydrolase	92.7185	127.607	0.654755	157.112	176.808	0.0018513	10.2106	13.9138	0.948986	40.3446	51.3339	0.630692
AAEL006354	epoxide hydrolase	0	0.0460361	2.72786	0	0	5.12548e-15	0.954317	0.072588	-3.03406	4.01723	0.961704	-1.76996
AAEL011314	epoxide hydrolase	39.5773	40.025	0.201235	15.5939	22.7442	0.400239	21.2218	10.0744	-0.560313	57.3516	27.4982	-0.761925
AAEL004319	epidermal growth factor receptor	91.7055	64.7099	-0.32491	57.6683	64.9059	0.0118854	15.3942	6.1212	-0.82035	14.3382	9.83946	-0.256141
AAEL008301	eph receptor tyrosine kinase	1.21142	0.961068	-0.146337	1.31684	1.16953	-0.328073	13.9688	8.92413	-0.0885449	18.307	7.39014	-1.01857
AAEL000109	Enolase-phosphatase E1 (EC 3.1.3.77)(2,3-diketo-5-methylthio-1-phosphopentane phosphatase)	104.467	74.2417	-0.318576	101.183	111.415	-0.0169324	199.648	51.3148	-1.41569	810.66	262.295	-1.33324
AAEL012995	enhancer of zeste, ezh	9.77305	7.07942	-0.294275	5.64318	6.08893	-0.0533534	19.6722	10.289	-0.417014	35.0536	11.4957	-1.31554
AAEL012057	enhancer of polycomb	34.6695	24.0732	-0.378601	24.1707	24.4316	-0.14052	63.0763	16.3588	-1.39413	191.896	67.7655	-1.20074
AAEL001223	engulfment and cell motility protein	8.13653	4.52219	-0.689766	3.26129	3.7461	0.0360986	4.48222	1.78883	-0.776798	11.7873	4.3551	-1.1422
AAEL011369	endothelin-converting enzyme	182.289	156.254	-0.0648261	131.912	150.939	0.0333774	46.2067	50.8379	0.632912	150.022	192.662	0.634929
AAEL014052	endoplasmic reticulum protein erp29	2.22744	2.64795	0.443014	4.55484	4.25796	-0.244972	5.14955	1.38886	-1.35826	4.63729	4.22846	0.139123
AAEL009189	encore protein	8.72412	4.67156	-0.748316	4.98251	5.14939	-0.121898	37.3658	9.27509	-1.44837	132.146	38.0271	-1.50814
AAEL008004	Elongation of very long chain fatty acids protein AAEL008004	0.88496	2.57134	1.73747	0.986128	1.46567	0.35773	9.48585	5.05414	-0.390761	19.5955	11.3914	-0.499564
AAEL010742	Elongation factor G, mitochondrial Precursor (EF-Gmt)(Elongation factor G 1, mitochondrial)(mEF-G 1)(Elongation factor G1)	66.9546	71.6198	0.282417	234.139	232.378	-0.183303	36.4735	51.2752	0.988077	518.447	692.249	0.690777
AAEL000951	elongation factor 1-beta2	246.813	342.045	0.663651	669.336	734.587	-0.0389602	361.901	375.183	0.556655	1501.66	2020.64	0.697824
AAEL011288	elongation factor 1 gamma	657.084	693.012	0.261402	1565.08	1658.29	-0.0825538	655.276	669.199	0.532766	3830.58	5147.78	0.699454
AAEL002673	elongase, putative	0.280425	1.00475	2.0256	0.1849	0.314179	0.610757	15.9188	5.53467	-1.03405	7.6416	6.67413	0.0845226
AAEL003093	elongase, putative	0.0620005	0.172388	1.52495	0.0541165	0.0736592	0.239513	12.114	2.44599	-1.74774	2.29119	0.404042	-2.22188
AAEL004947	elongase, putative	4.89308	6.33257	0.547413	2.6615	2.46684	-0.277595	5.10308	1.23933	-1.54797	0.796927	0.343528	-0.912009
AAEL009571	elongase, putative	0.220776	1.03062	2.41484	0.199931	0.804995	1.73477	4.78538	2.07943	-0.69444	9.17305	5.22186	-0.524425
AAEL009574	elongase, putative	55.7525	51.412	0.0467533	13.5292	18.2224	0.245266	24.0627	9.90406	-0.766522	31.0448	10.7445	-1.24382
AAEL013128	elongase, putative	53.7201	37.668	-0.350449	78.4567	89.8284	0.0215679	40.178	18.6577	-0.594807	93.1616	47.2666	-0.695026
AAEL013542	elongase, putative	0.126352	0.0206668	-2.03712	0.0180388	0.0563723	1.17522	31.2648	28.8272	0.423007	49.5056	62.2589	0.610397
AAEL009584	elg, drosophila	9.99989	11.3879	0.353559	9.01647	8.85642	-0.18916	9.43626	6.4701	-0.0175903	36.7034	19.3252	-0.635667
AAEL008934	elastase-2, putative	0.218424	2.09032	3.46134	0.109737	0.522382	1.97392	0.96376	0.458519	-0.526674	0.917024	0.121956	-2.55998
AAEL013476	elastase-2, putative	0.512463	3.29988	2.84072	0.400614	0.700514	0.609029	2.39573	0.740167	-1.15776	1.02875	0.222502	-1.91039
AAEL018109	elastase, putative	0.841275	1.21427	0.700164	0.419405	0.98012	1.03873	26.1001	27.4568	0.585354	76.1235	103.179	0.724049
AAEL018163	ecotropic viral integration site	14.6957	8.97483	-0.555052	4.82241	5.69733	0.0572973	25.3386	9.93239	-0.833208	53.6137	20.0785	-1.12036
AAEL000327	Ecdysone-induced protein 78C Nuclear receptor	0.200109	0.089721	-0.926162	0	0.0375815	2.60088	5.24924	0.948488	-1.90626	15.419	3.58431	-1.81311
AAEL009600	ecdysone receptor	21.9186	13.2132	-0.58078	6.67743	6.20843	-0.249997	45.112	31.3267	0.0050132	50.7836	20.6389	-1.00544
AAEL005343	dystrobrevin	35.4761	34.9743	0.13952	23.0989	21.1726	-0.290242	10.2258	4.1954	-0.775029	26.8991	11.8886	-0.887012
AAEL000026	dynein light chain, putative	1.56981	1.47922	0.0812276	1.97902	1.62802	-0.441927	2.73132	0.948734	-0.988589	9.93271	3.79842	-1.08784
AAEL007225	dynein heavy chain	0	0.0690542	3.2221	0.0368296	0.0187908	-0.894153	3.98158	0.621596	-2.09803	8.12844	1.67766	-1.97291
AAEL013312	dual-specificity protein phosphatase, putative	0.703661	0.402569	-0.640063	0.901197	0.629111	-0.674702	4.14999	0.576352	-2.25811	14.799	4.19037	-1.52306
AAEL001731	Dual specificity tyrosine-phosphorylation-regulated kinase	7.10876	4.29671	-0.569038	4.4654	4.21362	-0.258232	27.4195	8.53984	-1.15935	74.8795	25.5257	-1.26106
AAEL011118	dual specificity protein kinase	5.64835	5.26013	0.0732513	5.96638	6.36177	-0.0759252	9.7634	4.36308	-0.620521	28.7135	12.8624	-0.857879
AAEL007563	Dual Oxidase: Peroxidase and NADPH-Oxidase domains.	0.632255	0.630398	0.143486	0.382575	0.541172	0.297286	24.5028	5.8366	-1.51484	78.8454	19.8301	-1.6967
AAEL011284	down syndrome cell adhesion molecule	0.0436849	0.11509	1.46043	0.0729073	0.0360777	-1.00951	1.0136	0.422471	-0.758507	3.12903	0.442215	-2.48491
AAEL003933	Double Oxidase: Two Peroxidase domains.	1.07802	0.85068	-0.1536	0.989136	2.4503	1.11111	16.9917	3.23263	-1.86511	6.66127	6.86592	0.317723
AAEL000024	dopachrome-conversion enzyme (DCE), putative	0.422742	1.53602	2.03455	0.0556203	0.487056	2.78391	44.5297	46.0479	0.604506	105.55	135.775	0.643429
AAEL005325	dopachrome-conversion enzyme (DCE) isoenzyme, putative	0.195406	0.193055	0.210394	0.0180388	0.0729073	1.56043	9.78523	1.1711	-2.44181	24.8481	4.45944	-2.19336
AAEL006438	dolichyl glycosyltransferase	14.0549	16.4244	0.404633	13.5345	15.1032	-0.00695857	10.1283	13.6351	0.938886	16.8175	16.387	0.239341
AAEL010227	dolichol-phosphate mannosyltransferase	14.3481	17.3791	0.464928	13.7382	16.4178	0.0852862	5.72327	9.43726	1.2249	10.0696	7.74573	-0.0954308
AAEL009411	DNA-binding protein smubp-2	0.285127	0.0690542	-1.78705	0	0.0556203	3.09089	14.5534	2.62236	-1.87576	27.2574	7.89298	-1.48606
AAEL018177	DNA-binding protein smubp-2	0.489445	0.158775	-1.479	0.111241	0.111993	-0.128153	10.4798	2.08255	-1.77027	38.4527	9.25405	-1.76536
AAEL001119	DNA-binding protein Ewg, putative	13.2433	10.0167	-0.237405	6.27154	6.63536	-0.0757061	8.26779	4.63701	-0.318075	21.9834	10.426	-0.782078
AAEL000999	DNA replication licensing factor MCM7	2.57407	3.34034	0.584575	2.16317	2.45105	0.0718435	34.6592	7.95906	-1.55164	91.1574	28.3357	-1.38624
AAEL008178	DNA replication licensing factor MCM1	1.26167	0.991139	-0.175369	1.28603	2.84941	1.0003	4.10836	1.32982	-1.10812	9.84608	4.29926	-0.885833
AAEL000201	DNA replication helicase dna2	0.864293	0.858228	0.14521	1.35066	1.49573	-0.0248347	6.90939	1.66566	-1.49017	16.7922	5.45188	-1.32018
AAEL003868	DNA repair protein xp-c / rad4	4.87242	3.74056	-0.233556	3.78743	4.04825	-0.0537005	10.5326	5.20342	-0.46709	31.2878	15.268	-0.748255
AAEL003893	DNA repair protein xp-c / rad4	3.62387	2.83023	-0.186213	2.64872	4.62175	0.63177	26.2109	6.67908	-1.3845	85.3957	22.0496	-1.65797
AAEL011772	DNA repair protein rad50	2.18326	1.40126	-0.481012	2.80055	3.29362	0.113603	3.87754	1.15295	-1.18911	12.9258	6.151	-0.774831
AAEL014748	DNA repair protein rad50	1.55991	0.848823	-0.708626	1.61373	1.73475	-0.0503862	2.92757	0.816861	-1.25138	9.7037	2.31999	-1.76726
AAEL004698	DNA primase large subunit	0.923942	1.23964	0.608092	0.348001	0.660677	0.761689	9.93592	1.99642	-1.73641	25.2465	8.04099	-1.35088
AAEL014314	DNA primase	0.677797	0.620993	0.0330247	0.532149	0.593785	0.0174264	7.73545	1.81954	-1.51614	23.5661	6.51041	-1.55961
AAEL005888	DNA polymerase theta	0.510111	0.469272	0.029557	0.239016	0.51411	0.973511	4.32686	1.1936	-1.29465	11.1867	2.61142	-1.79407
AAEL011649	DNA polymerase theta	0.967627	1.19595	0.488962	1.53707	2.27818	0.407503	5.55872	1.98336	-0.933915	20.3477	8.58643	-0.951772
AAEL006715	DNA polymerase iota	9.89841	6.62426	-0.432628	7.77629	8.19197	-0.087919	19.3223	8.6502	-0.624265	42.551	21.0708	-0.729803
AAEL015671	DNA polymerase gamma	0.71678	0.80984	0.296584	0.827538	0.741103	-0.30475	2.01825	0.758314	-0.876215	8.32677	3.41483	-0.989902
AAEL004562	DNA polymerase eta	0.753905	0.687696	0.0790576	1.48446	2.18798	0.392083	4.93105	1.1757	-1.53563	19.8161	6.65466	-1.28112
AAEL010085	DNA polymerase epsilon subunit, putative	0.197758	0.225478	0.352383	0.164605	0.111993	-0.699836	3.76792	1.27538	-0.991308	13.6557	3.23799	-1.77068
AAEL002785	DNA polymerase epsilon subunit b	0.565552	0.577308	0.242148	0.163101	0.456986	1.2886	6.61732	1.59258	-1.50274	12.8718	4.12803	-1.33801
AAEL012669	DNA polymerase delta small subunit	6.68367	7.11754	0.223311	2.50365	5.12082	0.862318	5.65019	5.39819	0.466852	5.98072	8.57063	0.788916
AAEL014178	DNA polymerase delta catalytic subunit	6.43282	6.51103	0.19332	5.65596	6.62483	0.0616448	17.0708	5.58788	-1.07789	50.292	18.8217	-1.12601
AAEL008247	DNA polymerase alpha catalytic subunit	1.4942	1.63985	0.341099	2.56454	3.4462	0.279275	33.3497	6.95999	-1.69257	104.645	31.3036	-1.44456
AAEL010033	DNA mismatch repair protein pms2	0.0873698	0.11509	0.52875	0.145815	0.239768	0.525966	0.767757	0.17252	-1.64264	2.37776	0.506447	-1.94828
AAEL011780	DNA mismatch repair protein muts	2.1147	1.68354	-0.150688	2.31124	2.90729	0.176	14.5807	3.44432	-1.51081	37.3381	13.2535	-1.18841
AAEL018344	DNA helicase recq5; K10902 ATP-dependent DNA helicase Q5	14.8709	11.9704	-0.143308	24.993	25.169	-0.147176	39.1068	14.2136	-0.922342	117.494	53.588	-0.842218
AAEL018268	disheveled associated activator of morphogenesis; K04512 dishevelled associated activator of morphogenesis	17.1016	15.5568	0.0310379	13.9704	16.2216	0.0667508	19.1716	6.62422	-0.998208	60.2183	19.6838	-1.32557
AAEL000829	dimethylaniline monooxygenase	40.0915	38.8965	0.0977727	12.02	16.5779	0.303683	9.98362	9.69451	0.492587	21.0926	29.0938	0.74207
AAEL000354	dimeric dihydrodiol dehydrogenase	0.528427	0.772715	0.709164	0.364536	1.63328	1.96215	5.77698	3.00181	-0.421386	13.7981	8.54919	-0.390766
AAEL014199	dihydropyrimidine dehydrogenase	115.381	87.4919	-0.228168	52.6941	61.0584	0.06992	148.171	111.715	0.0841355	31.8947	46.5409	0.840943
AAEL008878	diacylglycerol o-acyltransferase	354.612	334.857	0.0776387	94.4174	104.345	-0.0191475	23.0632	11.5603	-0.475268	42.266	14.2766	-1.27945
AAEL002727	diacylglycerol kinase, delta, kappa, eta	0.275723	0.154073	-0.665567	0.0360777	0.203691	2.11582	1.35478	0.131627	-2.74902	4.36262	1.05574	-1.74376
AAEL012629	deoxyuridine 5'-triphosphate nucleotidohydrolase	0.915032	1.05363	0.374222	0.552444	0.551692	-0.123815	24.1387	5.04585	-1.70257	57.5282	20.8525	-1.15796
AAEL001641	deoxyribonuclease I, putative	1.41809	1.5083	0.297693	5.92202	8.79778	0.378338	272.286	272.431	0.507537	354.675	448.957	0.618165
AAEL003123	deoxyribonuclease I, putative	30.8356	49.7674	0.829445	19.8631	71.1738	1.64581	39.5268	6.41369	-2.14341	17.4625	1.59473	-3.14081
AAEL004092	deoxyribonuclease I, putative	100.677	192.996	1.16108	39.0836	43.7447	-0.0232018	0.036294	0.0454905	0.378858	0.040962	0.18061	2.26215
AAEL003622	delta(9)-desaturase, putative	0.544886	3.75133	3.01118	1.06355	1.09813	-0.138728	2.01801	1.76609	0.302466	1.90667	1.53889	-0.0252147
AAEL007213	delta(9)-desaturase, putative	2.15182	2.72121	0.517378	0.163853	0.465257	1.29337	53.5297	9.66972	-1.86805	2.01931	0.380772	-2.07946
AAEL009996	deformed wings, putative	2.55761	1.56375	-0.530869	2.29095	2.7983	0.13099	5.80769	2.5607	-0.675138	19.8413	6.6109	-1.29768
AAEL003841	defensin anti-microbial peptide	5.46209	2.50749	-0.955941	0.475025	1.69717	1.69393	1.42203	1.15295	0.205997	1.00734	1.12181	0.419222
AAEL001127	defective proboscis extension response, putative	0.262109	0.287479	0.315165	0.330714	0.259311	-0.482112	0.968112	0.35399	-0.864118	4.13082	1.13953	-1.57073
AAEL005619	defective proboscis extension response, putative	0.583868	0.600327	0.203161	0.399862	0.630615	0.471419	1.04579	0.413029	-0.683468	4.19037	1.17584	-1.5227
AAEL006261	defective proboscis extension response, putative	0.0230181	0	-1.80286	0	0	5.12548e-15	0.554345	0.0408923	-3.15321	1.18142	0.299777	-1.64145
AAEL007278	defective proboscis extension response, putative	0	0	0	0.0187908	0	-1.91568	0.218256	0.0817845	-0.855585	1.01757	0.0809943	-3.25915
AAEL001876	decapentaplegic, deca	8.08716	8.27958	0.204824	6.33919	5.52896	-0.362908	14.8999	8.15226	-0.357647	31.0876	13.7673	-0.885156
AAEL001099	DEAD box polypeptide	42.6976	37.2784	-0.0339529	31.823	33.3038	-0.0910547	41.4261	21.2139	-0.439131	114.043	60.8767	-0.619158
AAEL004445	DEAD box ATP-dependent RNA helicase	76.5755	70.3401	0.0413824	69.9641	73.2016	-0.0992802	50.2764	47.3489	0.429228	281.054	354.73	0.612192
AAEL004978	DEAD box ATP-dependent RNA helicase	16.1555	17.6359	0.27955	24.2955	27.9056	0.0416901	216.809	45.6483	-1.6784	841.431	240.571	-1.5136
AAEL008500	DEAD box ATP-dependent RNA helicase	74.551	48.4115	-0.464281	25.9437	32.8153	0.157962	187.619	46.9004	-1.4473	488.009	150.544	-1.40178
AAEL010402	DEAD box ATP-dependent RNA helicase	51.9181	52.1451	0.165223	44.681	43.8409	-0.179225	90.0875	46.4468	-0.410291	217.822	115.568	-0.629579
AAEL010787	DEAD box ATP-dependent RNA helicase	1409.6	1179.27	-0.0894425	4217.76	4488.65	-0.086515	925.526	930.876	0.524597	7307.32	9416.56	0.638923
AAEL012015	DEAD box ATP-dependent RNA helicase	0.220776	0.478677	1.24602	0.0180388	0.0548684	1.16739	17.3614	2.80383	-2.04261	55.7718	15.285	-1.57559
AAEL013359	DEAD box ATP-dependent RNA helicase	1077.93	897.743	-0.090383	2067.54	2206.77	-0.0827972	831.665	808.351	0.455971	3487.73	4619.62	0.677329
AAEL010226	daughterless	63.8542	43.3375	-0.408563	21.4168	24.47	0.0354144	27.5243	14.1946	-0.415098	49.0147	19.8419	-1.00931
AAEL000213	d-amino acid oxidase	7.30751	20.001	1.64832	1.11541	2.91932	1.16452	246.025	233.733	0.446283	64.478	75.095	0.495018
AAEL008512	d-amino acid oxidase	11.3528	7.82207	-0.377418	3.68596	2.43452	-0.763576	1.25025	1.15779	0.430946	4.01351	3.43345	0.055648
AAEL012674	d-amino acid oxidase	102.461	104.345	0.189921	40.8011	49.2361	0.103079	12.6293	12.2695	0.498231	27.1553	37.2361	0.730951
AAEL001009	dab2-interacting protein	35.4265	17.7734	-0.825715	14.1433	13.6405	-0.205559	25.0904	6.20438	-1.45777	79.0605	24.1675	-1.41787
AAEL002726	D7 protein, putative	0.14937	0.158775	0.212255	0.0541165	0.0368296	-0.642967	17.7372	18.3992	0.569433	7.32413	11.5887	0.944623
AAEL006417	D7 protein, putative	0.252705	1.56177	2.84122	0.126272	0.331466	1.11777	23.2142	36.5902	1.21023	35.1453	37.3823	0.352337
AAEL005336	d-3-phosphoglycerate dehydrogenase	197.715	314.377	0.868583	84.5666	101.692	0.10244	88.7218	133.798	1.09532	179.291	209.962	0.508061
AAEL017166	d(1a,b) dopamine receptor; K04148 dopamine D1-like receptor	0	0	0	0	0	5.12548e-15	0.268345	0.0408923	-2.00087	0.714073	0	-6.46195
AAEL002422	cytoplasmic polyadenylation element binding protein (cpeb)	0.852537	0.635101	-0.325758	0.0187908	0.496824	4.26843	89.2095	16.5385	-1.87131	205.987	52.8249	-1.67959
AAEL001807	cytochrome P450 (CYP9M9)	95.3183	91.0434	0.0841624	5.94007	11.8622	0.803318	9.88944	1.61993	-2.14501	0.973791	0.244842	-1.61038
AAEL002638	cytochrome P450 (CYP9J6)	246.531	231.044	0.0670536	48.4391	60.566	0.167406	10.1438	14.046	1.02113	31.5802	35.9169	0.470211
AAEL014617	cytochrome P450 (CYP9J28)	21.7266	25.2326	0.404684	17.8819	20.0511	0.00354922	1.33228	0.726372	-0.287168	4.87185	11.9184	1.59523
AAEL014616	cytochrome P450 (CYP9J27)	13.9741	19.1607	0.609845	4.58415	6.17461	0.270676	1.27275	0.299549	-1.52571	0.380772	0.20481	-0.581657
AAEL014619	cytochrome P450 (CYP9J22)	9.52121	8.66854	0.0657684	4.75327	6.73157	0.3674	4.99641	4.5787	0.375244	8.25417	13.2422	0.96966
AAEL006784	cytochrome P450 (CYP9J17)	12.232	18.099	0.757621	21.3326	20.321	-0.226043	7.78119	9.3122	0.76532	7.34182	7.92631	0.390806
AAEL002046	cytochrome P450 (CYP6CB1)	0.675446	1.81274	1.56962	0.513359	4.12418	2.78443	22.7128	41.8212	1.36276	510.637	624.037	0.557237
AAEL014019	cytochrome P450 (CYP4J16)	54.2792	49.2545	-0.000456864	2.37814	2.10681	-0.280421	28.799	32.7854	0.699032	21.7118	34.191	0.929643
AAEL013555	cytochrome P450 (CYP4J13)	0.0826674	0	-3.45666	0.0360777	0.0375815	-0.132745	1.74531	2.88611	1.20483	4.45572	7.27469	0.993716
AAEL013798	cytochrome P450 (CYP4H33)	11.0441	11.3245	0.190638	0.698258	1.964	1.32966	0.508854	0.603941	0.688774	0.576284	0.946802	0.989813
AAEL007830	cytochrome P450 (CYP4H29)	8.83166	13.0412	0.768772	8.36857	7.08259	-0.373214	3.27237	5.00767	1.10308	2.60213	2.77708	0.377113
AAEL003380	cytochrome P450 (CYP4H28)	0.0643517	0.207162	1.6822	0.0187908	0.130783	2.31636	1.58174	3.1905	1.50309	9.11629	11.5599	0.625766
AAEL004054	cytochrome P450 (CYP4G36)	4.27865	1.62389	-1.22516	0.677212	1.91364	1.30644	644.621	567.391	0.335371	1119.78	1309.11	0.496307
AAEL008345	cytochrome P450 (CYP4G35)	1.34433	0.128703	-3.09678	0.109737	0.205194	0.688975	172.054	126.015	0.0889776	217.686	273.746	0.612012
AAEL007807	cytochrome P450 (CYP4D38)	51.1503	43.8178	-0.058316	0.569731	0.578754	-0.131885	35.4183	33.8467	0.441224	35.4831	50.468	0.781796
AAEL012266	cytochrome P450 (CYP4C38)	431.225	387.317	-3.16523e-05	56.9467	64.7008	0.0270685	21.7756	13.4481	-0.182815	17.012	7.80435	-0.83239
AAEL012770	cytochrome P450 (CYP325N1)	0.0690542	0	-3.09304	0	0.0187908	1.80559	0.795592	0.11348	-2.14532	3.03031	0.534393	-2.13731
AAEL012772	cytochrome P450 (CYP325G3)	0.147019	0.211371	0.693963	0.127776	0.202187	0.465138	1.30009	1.03077	0.219505	0.596765	1.33129	1.43282
AAEL000338	cytochrome P450 (CYP325E3)	0.103334	0.128703	0.470766	0.0721554	0.0548684	-0.547888	8.43834	1.03898	-2.50568	0.081924	0.020481	-1.37904
AAEL010946	cytochrome P450 (CYP314A1)	43.0669	36.3574	-0.080681	42.3479	54.036	0.185846	15.215	16.2024	0.577335	17.3119	23.7864	0.724622
AAEL002872	cytochrome P450	0	0.0230181	1.97677	0	0	5.12548e-15	0.15002	0.018147	-2.08269	1.00267	0.061443	-3.59455
AAEL003890	cytochrome P450	0.0206668	0.0460361	0.9945	0	0.0187908	1.8056	11.6515	14.5525	0.826551	19.2306	25.5058	0.686222
AAEL006805	cytochrome P450	306.858	222.777	-0.306243	127.527	156.244	0.129257	35.7007	28.306	0.198114	50.0066	74.9831	0.855753
AAEL006811	cytochrome P450	245.426	153.194	-0.494744	78.6596	118.633	0.454374	3.34109	3.98248	0.755853	6.8605	11.8745	1.06736
AAEL006824	cytochrome P450	1.88402	0.595624	-1.45748	0.346498	0.740351	0.903128	394.406	362.469	0.396326	526.881	600.694	0.462425
AAEL006827	cytochrome P450	0.443408	0.67594	0.780585	0.331466	0.611072	0.725528	4.52286	1.28482	-1.27049	11.6354	4.79925	-0.974518
AAEL006984	cytochrome P450	23.1769	22.62	0.115178	10.8632	15.3753	0.334749	6.18228	5.63074	0.383293	10.942	15.8507	0.802658
AAEL007010	cytochrome P450	104.638	104.525	0.171065	70.5766	92.6125	0.23392	6.1634	25.8078	2.53568	194.281	272.004	0.755628
AAEL007024	cytochrome P450	46.2992	49.5712	0.276245	32.3709	39.7452	0.143221	4.23686	14.2217	2.23008	90.8343	121.834	0.703679
AAEL009018	cytochrome P450	0.432147	1.58441	2.0588	0.39911	2.91105	2.57844	17.7193	31.9965	1.34535	388.976	473.763	0.555489
AAEL009121	cytochrome P450	1.71262	1.93859	0.374321	1.20711	1.96926	0.518475	2.85499	1.85272	-0.0804304	3.2352	5.05331	0.921657
AAEL009123	cytochrome P450	0	1.42848	7.53183	0.0360777	0.315683	2.65504	2.42307	4.56171	1.41179	25.1276	28.4682	0.459486
AAEL009124	cytochrome P450	14.0131	21.9581	0.807357	8.35955	16.0938	0.787339	4.67215	1.59792	-1.08106	1.71488	1.40017	0.000222492
AAEL014411	cytochrome P450	0.0230181	3.80999	7.23058	0.0541165	0.766661	3.43397	4.6361	3.93264	0.260619	12.6661	2.64582	-1.97242
AAEL014412	cytochrome P450	86.0807	105.879	0.471774	12.1688	16.299	0.270464	1.27226	3.73688	1.99822	0.925391	0.40869	-0.849311
AAEL014830	cytochrome P450	0.188353	0.292181	0.738108	0.21797	0.354017	0.468932	26.2646	33.0213	0.79678	33.7198	48.7308	0.794639
AAEL014891	cytochrome P450	18.4118	29.0576	0.862852	29.9364	34.9709	0.0718532	2.44073	3.74559	1.10002	13.4846	19.018	0.769049
AAEL014924	cytochrome P450	0	0.0230181	1.94431	0	0	5.12548e-15	0.768249	0.167921	-1.55106	3.02848	0.49622	-2.27672
AAEL015641	cytochrome P450	81.1363	90.7089	0.344792	50.6579	57.846	0.029776	2.15883	3.24618	1.08484	7.85573	10.2993	0.66897
AAEL015655	cytochrome P450	0.0413337	0.0920722	1.17783	0.0187908	0.0541165	1.21269	1.49971	1.67995	0.656247	1.28199	2.54714	1.24435
AAEL015663	cytochrome P450	4.63803	3.27315	-0.343602	0.0924499	0.148822	0.471146	11.0819	12.286	0.658083	16.0951	24.5451	0.880125
AAEL017539	cytochrome P450	34.224	41.9449	0.477222	2.35483	8.33478	1.61548	25.0141	4.7417	-1.95161	2.12543	1.67296	-0.0286413
AAEL011514	cytochrome c oxidase, subunit VIIC, putative	48.0105	68.5666	0.69862	106.17	112.055	-0.0838518	28.8334	31.0518	0.620663	101.833	103.432	0.297994
AAEL007752	cytochrome c oxidase, subunit VIIA, putative	62.7683	100.964	0.902169	153.402	178.798	0.0611418	43.6554	48.0104	0.64774	180.621	197.649	0.410225
AAEL003234	cytochrome c oxidase, subunit VIA, putative	142.977	199.774	0.6911	287.21	328.041	0.032443	89.4891	115.761	0.88496	317.381	373.57	0.511206
AAEL013007	cytochrome c oxidase, subunit VB, putative	11.9469	11.016	0.0987618	55.044	11.4713	-2.31627	11.4844	25.6011	1.65282	10.5072	23.262	1.4214
AAEL005170	cytochrome c oxidase subunit iv	79.4215	118.736	0.792605	142.861	161.416	-0.00982177	47.237	55.4842	0.728671	149.319	166.677	0.426615
AAEL018669	cytochrome c oxidase subunit III	101.813	5.23253	-4.13275	4.87276	19.4476	1.90041	13.2116	5.52029	-0.853254	86.0966	11.6175	-2.49293
AAEL018664	cytochrome c oxidase subunit II	215.924	4.86795	-5.25392	5.96335	57.7302	3.15373	25.6151	17.7166	-0.20072	100.92	23.5821	-1.69935
AAEL014944	cytochrome c oxidase polypeptide	183.575	287.47	0.851323	448.783	518.507	0.0424034	109.792	146.851	0.922348	395.168	486.697	0.573555
AAEL011281	cytochrome B561	3.6751	5.037	0.626457	2.17444	8.41446	1.76228	13.4955	5.87634	-0.672946	14.7255	9.29856	-0.374749
AAEL012836	cytochrome B561	8.05151	7.25466	-0.00569731	5.18019	4.77057	-0.28532	7.25566	2.22847	-1.13322	18.0612	7.41248	-0.997617
AAEL002541	cystinosin	0.103334	4.34361	5.41932	0	1.94972	8.04026	3.96318	0.735077	-1.92796	2.21014	0.892824	-0.976341
AAEL007416	cysteine dioxygenase	10.3478	27.107	1.66149	15.8021	22.4135	0.334176	67.2494	70.6274	0.573379	42.3678	58.8439	0.747038
AAEL004059	cystathionine beta-lyase	101.823	111.833	0.31355	99.5682	110.128	-0.0256665	466.264	643.065	0.963246	518.247	684.509	0.671436
AAEL004492	cyclin-dependent kinases regulatory subunit. putative	0.887311	0.690048	-0.181271	0.442707	0.453979	-0.0159449	9.28115	2.34605	-1.43579	28.0684	9.77914	-1.22927
AAEL009057	cyclin e	0.632255	0.423236	-0.392445	1.5318	1.4807	-0.215707	15.4796	2.97635	-1.81569	46.3538	15.2198	-1.30799
AAEL011648	cyclin d	0.193055	0.11509	-0.621013	0.0368296	0	-2.72123	4.67748	0.798714	-1.96706	11.2808	3.08626	-1.56939
AAEL009572	cyclin B3	1.03668	0.795733	-0.207185	0.128528	0.348001	1.27647	29.1169	5.56292	-1.81064	108.041	29.0115	-1.60683
AAEL010094	cyclin b	3.46658	4.29299	0.446762	0.881655	1.14021	0.278374	114.875	22.8878	-1.74525	366.985	98.4993	-1.59748
AAEL008256	cyclin A3, putative	0	0.0230181	1.97657	0	0	5.12548e-15	3.5821	0.71693	-1.70676	11.6541	3.00245	-1.65666
AAEL000672	cyclin a	11.8928	10.3489	-0.0338454	9.58169	10.3236	-0.0539344	87.6272	31.5423	-0.918824	213.675	93.7195	-0.891953
AAEL000014	cyclic-nucleotide-gated cation channel	0.190704	0.154073	-0.135655	0.0375815	0.0932019	1.05993	1.0586	0.131627	-2.42935	2.12543	0.469204	-1.85718
AAEL014312	cubulin	0.158775	0	-4.21981	0	0.0187908	1.80563	40.8189	34.7541	0.302545	28.6736	37.0228	0.657488
AAEL015404	C-Type Lysozyme (Lys-B).	14.9082	27.0576	1.03774	19.3851	25.7079	0.229937	29.3807	31.3773	0.588112	21.2166	28.037	0.663583
AAEL010100	C-type lysozyme	13.1515	24.0702	1.03436	10.8256	15.9285	0.402678	17.7764	15.0228	0.263212	29.1877	24.8375	0.0431013
AAEL011455	C-Type Lectin (CTLMA12) - mannose binding	0.23674	0.089721	-1.15346	0.0368296	0.112745	1.22866	22.7489	20.2832	0.355872	22.5578	31.2909	0.770123
AAEL000543	C-Type Lectin (CTLMA11) - mannose binding.	1.4463	1.73193	0.458743	0.419405	0.617087	0.35263	77.008	69.0476	0.361751	17.3575	24.7015	0.779617
AAEL000556	C-Type Lectin (CTL25)	0.0436849	0.0230181	-0.622792	0.0180388	0.0924499	1.84871	1.9648	2.4184	0.979603	1.46632	4.71066	1.95401
AAEL011408	C-Type Lectin (CTL21)	0.459373	0.220776	-0.874507	0.12928	0.353265	1.24762	36.8881	35.6588	0.491831	35.6952	50.5285	0.785745
AAEL011404	C-Type Lectin (CTL19)	3.8569	6.40732	0.88998	0.456234	0.799731	0.611153	0.172766	0.395128	1.66806	1.42257	1.88521	0.673741
AAEL011446	C-Type Lectin (CTL17)	0.216073	0.0690542	-1.40973	0	0.0744111	3.50879	33.2824	30.585	0.380158	9.00458	13.3371	0.845107
AAEL011453	C-Type Lectin (CTL14)	0.103334	0.110388	0.198459	0.165357	0.146566	-0.297897	3.59975	5.15867	1.03165	15.137	20.9338	0.747999
AAEL002524	C-Type Lectin (CTL).	0.147019	0.913174	2.71716	0.0556203	0.353265	2.37931	10.1549	11.0418	0.643424	8.56234	8.69805	0.304947
AAEL005482	C-Type Lectin (CTL).	1.22318	0.90377	-0.210749	0.438196	1.40553	1.5425	7.03429	16.5315	1.76152	75.3794	71.5825	0.188504
AAEL014356	C-Type Lectin (CTL) - selectin like.	0.634607	0.287479	-0.91591	0.24052	0.222481	-0.256578	2.27666	0.975586	-0.687426	5.85587	1.20562	-1.9566
AAEL014385	C-Type Lectin (CTL) - galactose binding.	0.0460361	0	-2.585	0	0.112745	4.03121	0.327138	0.554345	1.17747	0.139648	0.545549	2.19624
AAEL006523	crk	5.7799	5.33104	0.0494854	3.7521	3.83029	-0.134248	10.8135	3.67711	-1.00355	29.9257	11.4986	-1.08522
AAEL018037	cramped protein	24.5499	18.2709	-0.260092	19.1739	17.7526	-0.250369	53.859	18.227	-1.02062	138.492	51.4557	-1.12747
AAEL005779	CRAL/TRIO domain-containing protein	0.730887	1.37304	1.10133	0.549436	0.851592	0.459522	15.7446	4.32095	-1.28848	3.92973	2.97538	-0.120654
AAEL010337	CRAL/TRIO domain-containing protein	90.2693	88.7788	0.139812	3.48152	3.38082	-0.175206	67.0395	57.1126	0.304431	63.5115	79.7499	0.610146
AAEL007422	cp27, putative	8.15015	5.88347	-0.293186	8.29792	8.40544	-0.150078	11.6733	5.86082	-0.431986	30.7534	14.4181	-0.799654
AAEL002813	coupling factor, putative	55.5804	87.0722	0.857725	129.86	148.987	0.0334243	43.6745	52.0687	0.758744	162.722	189.885	0.498082
AAEL009199	core 1 UDP-galactose:n-acetylgalactosamine-alpha-r beta 1,3- galactosyltransferase	0	0.28983	5.28528	0	0.696755	6.5856	2.06424	0.358588	-1.93244	0.686127	0.0595836	-3.03503
AAEL006271	copper-zinc (Cu-Zn) superoxide dismutase	8.62499	11.6359	0.601916	2.65774	5.35158	0.846009	44.0328	12.1574	-1.30529	120.475	38.4135	-1.35487
AAEL011498	copper-zinc (Cu-Zn) superoxide dismutase	70.1036	118.456	0.941539	86.172	129.588	0.409328	33.3325	21.1826	-0.149089	85.78	80.6887	0.18789
AAEL003136	copper chaperone Atox1, putative	0.756256	1.52996	1.17835	1.28678	0.759142	-0.900937	0.440865	0.267853	-0.193505	1.45978	1.21305	0.0357389
AAEL000208	copii-coated vesicle membrane protein P24	40.1599	55.6595	0.665401	44.1556	54.4388	0.138428	33.3352	44.3393	0.911939	39.2097	44.7648	0.474475
AAEL011049	condensin, XCAP-G'-subunit, putative	5.97716	3.89414	-0.455303	5.26362	6.39484	0.125761	12.7171	4.93894	-0.832101	44.4836	20.6947	-0.809977
AAEL013697	condensin, SMC5-subunit, putative	13.4275	8.68227	-0.475835	7.53578	8.55727	0.0170685	10.6219	3.90989	-0.939002	27.5488	14.9236	-0.577575
AAEL004634	condensin	12.6637	11.1075	-0.0198515	13.0324	12.2741	-0.232015	22.308	11.4359	-0.438983	79.7152	38.7297	-0.752755
AAEL005097	cold induced protein (BnC24A), putative	683.109	820.565	0.438268	1172.64	1285.83	-0.0425294	738.109	697.863	0.419725	2350.86	3212.68	0.720045
AAEL001098	clip-domain serine protease, putative	0.944609	8.28837	3.33904	0.182644	2.43075	3.51344	101.581	86.2055	0.282469	67.8005	72.6541	0.380254
AAEL003279	clip-domain serine protease, putative	0.875555	0.952157	0.238804	0.108233	0.313428	1.29807	31.2283	27.4138	0.307281	31.4192	41.6572	0.684967
AAEL014005	clip-domain serine protease, putative	0.108037	0.108037	0.218877	0	0.206698	4.85237	27.9755	25.9402	0.480014	37.9836	54.3595	0.801524
AAEL014386	clip-domain serine protease, putative	0.273371	0.262109	0.112802	0.0541165	0.223985	1.72249	16.3311	16.388	0.505896	30.9854	43.8164	0.778198
AAEL014724	clip-domain serine protease, putative	0.0206668	0	-1.78986	0	0.0180388	1.82925	2.94646	1.97975	-0.00218334	2.30981	4.22382	1.13041
AAEL007593	Clip-Domain Serine Protease family C.	0.512463	1.53132	1.73413	0.21797	1.03724	2.0091	22.4287	17.3333	0.161051	36.1895	30.3748	0.0347312
AAEL012711	Clip-Domain Serine Protease family C.	0.475831	0.177091	-1.19004	0.293133	0.393102	0.255862	13.556	17.0783	0.853671	24.4693	33.0709	0.711357
AAEL001077	Clip-Domain Serine Protease family B. Protease homologue.	0.732744	6.17553	3.26206	0.163101	2.19099	3.45604	76.2458	59.2882	0.159156	38.0216	40.3252	0.376585
AAEL015439	Clip-Domain Serine Protease family D.	0.0230181	0	-1.80274	0	0	5.12548e-15	0.78615	0.036294	-3.64408	0.441285	0.138718	-1.30956
AAEL002124	Clip-Domain Serine Protease family D	0.514814	3.65035	2.99159	0.697507	2.50517	1.64013	42.9132	31.9236	0.0960702	55.6109	66.5209	0.546629
AAEL007796	Clip-Domain Serine Protease family D	1.72623	2.18994	0.50586	0.716297	1.35969	0.747103	28.9256	25.5487	0.337406	57.3399	71.6096	0.600184
AAEL012785	Clip-Domain Serine Protease family B. Protease homologue.	0.393164	0.264461	-0.386832	0.584762	0.613328	-0.114299	8.06333	7.22094	0.343982	19.8218	27.1918	0.736913
AAEL017325	Clip-Domain Serine Protease family B. (Truncated Protease).	0.590922	1.27206	1.32793	0.621592	0.822282	0.254372	46.6906	55.6245	0.761711	151.551	210.25	0.743568
AAEL000028	Clip-Domain Serine Protease family B.	3.57647	6.11638	0.982913	1.38224	2.79154	0.850075	356.048	368.276	0.567423	564.058	693.183	0.577855
AAEL000037	Clip-Domain Serine Protease family B.	0.441551	0.248496	-0.603451	0.203691	0.410389	0.827734	42.7555	47.2424	0.651833	95.5898	122.649	0.639257
AAEL000074	Clip-Domain Serine Protease family B.	1.2983	1.66287	0.52515	0.826034	1.64156	0.796606	107.81	106.503	0.506509	257.631	334.908	0.66088
AAEL000760	Clip-Domain Serine Protease family B.	0.654779	0.664678	0.180674	0.220226	0.334474	0.422383	44.7063	43.5362	0.497693	30.3654	42.6172	0.762488
AAEL003253	Clip-Domain Serine Protease family B.	0.0643517	0.0413337	-0.313155	0	0.0556203	3.10779	10.1994	11.2359	0.634254	9.81546	15.0845	0.90218
AAEL003625	Clip-Domain Serine Protease family B.	1.90939	1.96867	0.242229	1.3439	2.65926	0.80416	83.7278	127.052	1.11587	582.046	741.514	0.62837
AAEL003631	Clip-Domain Serine Protease family B.	0.0413337	0.0667029	0.698979	0.0360777	0.130783	1.47106	15.4818	14.0857	0.381395	18.5314	27.202	0.837688
AAEL005064	Clip-Domain Serine Protease family B.	1.05029	3.34121	1.85845	0.399862	1.32738	1.50031	43.797	35.7407	0.236701	115.699	116.361	0.293093
AAEL006168	Clip-Domain Serine Protease family B.	0.273371	0.248496	-0.00378168	0.0375815	0.112745	1.24685	52.8338	52.8853	0.512088	17.8974	24.1233	0.710892
AAEL006674	Clip-Domain Serine Protease family B.	2.24055	1.11093	-0.839862	1.00717	1.13721	-0.0443079	598.84	546.862	0.427807	519.525	666.865	0.641563
AAEL008668	Clip-Domain Serine Protease family B.	2.74411	3.38217	0.488552	1.85501	1.4108	-0.547528	5.19504	5.39047	0.547217	8.60615	12.556	0.811765
AAEL014349	Clip-Domain Serine Protease family B.	1.35609	1.92783	0.692107	2.55551	3.01327	0.0580693	21.0147	18.0268	0.296599	30.3588	39.5663	0.657146
AAEL006161	Clip-Domain Serine Protease family B	3.94278	4.03695	0.17947	0.883158	1.24244	0.339485	19.3524	24.8383	0.875088	25.3752	33.2617	0.670325
AAEL002601	Clip-Domain Serine Protease family A. Protease homologue.	0.409128	0.271514	-0.414751	0.256303	1.13345	1.92716	53.069	54.3065	0.530842	140.075	187.373	0.700229
AAEL005718	Clip-Domain Serine Protease family A. Protease homologue	1.08321	0.248496	-1.84212	0.419405	1.35744	1.41242	0.326646	0.036294	-2.66625	0.121956	0.752219	2.88673
AAEL000227	Class B Scavenger Receptor (CD36 domain).	219.797	199.31	0.0206096	31.6155	37.4032	0.0899145	240.576	229.37	0.451837	95.592	125.127	0.658414
AAEL007748	Class B Scavenger Receptor (CD36 domain).	0.0643517	2.26976	5.17297	0	0.927507	6.96812	34.1371	30.753	0.398523	36.6095	38.6177	0.358848
AAEL009420	Class B Scavenger Receptor (CD36 domain).	198.144	189.151	0.0825783	82.2118	89.2572	-0.0356739	0.590885	0.290598	-0.463186	2.02863	0.460836	-1.8326
AAEL011222	Class B Scavenger Receptor (CD36 domain).	1.39557	3.38255	1.48845	1.28227	2.02488	0.477141	23.3729	20.2795	0.308266	32.5215	38.4324	0.515717
AAEL009192	Class A Scavenger Receptor (SRCR domain) with Serine Protease domain.	1.24756	4.53296	2.00352	0.236761	5.12234	4.15951	171.043	157.323	0.419029	249.485	285.437	0.471397
AAEL011879	citron ser/thr kinase	2.32607	2.42903	0.237443	2.58558	2.43226	-0.216869	14.5096	4.14868	-1.25965	47.7642	22.6992	-0.771466
AAEL015177	citron ser/thr kinase	0.687202	0.595624	-0.0142474	0.586266	0.998159	0.612164	4.3363	2.10628	-0.498571	19.7062	6.94973	-1.20663
AAEL011470	cis,cis-muconate transport protein MucK, putative	1.25981	1.81323	0.612783	0.0932019	0.167613	0.698107	66.7334	14.1685	-1.67439	92.9228	28.4484	-1.4124
AAEL009680	chymotrypsin, putative	1405.3	1535.61	0.294238	357.782	428.573	0.108143	13.544	23.2667	1.24231	16.0801	4.33642	-1.59983
AAEL010568	chromosome-associated kinesin KIF4A (chromokinesin)	1.84504	1.12269	-0.539534	0.884662	0.989888	0.0562843	13.4554	3.38478	-1.38786	56.86	15.6686	-1.56386
AAEL013940	chromatin assembly factor i P60 subunit	0.533129	0.453307	-0.0928156	0.77267	1.12669	0.40496	12.5806	3.32599	-1.35669	48.0305	13.2452	-1.56079
AAEL014365	chromaffin granule amine transporter, putative	1.94701	1.65817	-0.0388649	0.442707	1.33489	1.43991	58.4101	34.4448	-0.231269	105.995	36.3894	-1.24837
AAEL004386	chorion peroxidase	1.48244	1.81558	0.370079	0.108985	0.626103	2.32196	153.81	27.5549	-1.90716	289.095	72.9854	-1.69787
AAEL018254	checkpoint kinase; K02216 serine/threonine-protein kinase Chk1	22.6965	21.4792	0.0838687	25.3695	22.0933	-0.353102	38.5275	9.10913	-1.54061	134.966	42.2879	-1.38388
AAEL001492	cgmp-dependent 3,5-cyclic phosphodiesterase	6.71795	6.4885	0.107878	3.04633	4.24894	0.330528	8.27263	2.8687	-0.974814	20.9202	7.43304	-1.19936
AAEL007030	ceramidase	558.641	448.122	-0.145749	101.304	114.721	0.0199341	18.61	6.64697	-0.952207	29.7758	9.83397	-1.30159
AAEL008110	centrosomin (arrow protein)	15.9799	15.2758	0.0977704	8.39562	11.1917	0.236699	23.6627	11.169	-0.552219	68.9928	29.1182	-0.951663
AAEL009915	centrosomal protein	1.14002	0.885454	-0.197857	0.91698	1.24093	0.278785	2.66892	2.67393	0.551971	74.8415	104.745	0.775458
AAEL007783	centromere protein-A, putative	0.156424	0.184144	0.376038	0	0.0548684	3.1042	11.0779	1.79245	-2.09999	32.5521	7.68901	-1.79563
AAEL009284	centromere protein-A, putative	1.88637	1.70891	0.0150617	1.10414	1.81292	0.585765	2.53631	1.26183	-0.44713	7.73933	3.10669	-1.02913
AAEL006492	centrin, putative	0.0413337	0.0230181	-0.633876	0	0	5.12548e-15	0.958669	0.17252	-1.9397	4.30022	1.36946	-1.33759
AAEL003290	cell wall protein DAN4 precursor, putative	0	0	0	0.0180388	1.14848	5.29707	4.11805	0.127029	-4.37553	0.920742	0.020481	-4.79084
AAEL014025	cell division cycle 20 (cdc20) (fizzy)	0.859591	1.35943	0.794158	1.16952	1.16878	-0.179435	18.2978	3.13533	-1.9542	44.8737	14.3745	-1.35717
AAEL004477	cell division control protein	60.3256	45.5148	-0.25354	23.6716	23.0261	-0.221575	56.8148	40.1569	0.0263583	70.853	36.7848	-0.655581
AAEL008827	cell adhesion molecule	13.8323	12.883	0.0859986	21.3589	19.8655	-0.265303	22.6608	7.70097	-1.00797	44.3002	11.6745	-1.63312
AAEL004223	cecropin anti-microbial peptide	1614.33	1846.65	0.353923	1178.32	1390.7	0.0898725	31.3778	35.8576	0.632316	79.3875	15.2342	-2.09179
AAEL015515	cecropin anti-microbial peptide	0.527064	0.0690542	-2.59152	0.0180388	0.402118	3.9403	0.227207	0.018147	-2.72766	0.118237	0.0391026	-1.16557
AAEL017211	cecropin anti-microbial peptide	636.617	665.178	0.224494	421.016	546.564	0.223614	14.9515	14.7398	0.424151	32.5159	9.15503	-1.54596
AAEL004700	cdkl1/4	0.0873698	0.0667029	-0.174526	0.108985	0.111993	-0.14571	1.85904	0.462872	-1.40393	8.67588	2.26975	-1.63445
AAEL008621	cdk1	1.26872	1.72722	0.629511	0.549436	1.15825	0.934969	10.1176	1.92457	-1.83624	27.9557	8.79324	-1.37122
AAEL009400	ccr4-associated factor	12.3357	10.8608	-0.0206082	14.5244	16.5132	0.0197483	33.2333	13.9429	-0.7169	82.683	33.6326	-1.00318
AAEL002557	cationic amino acid transporter	7.37137	6.33443	-0.060802	4.88555	5.95588	0.14534	301.977	269.212	0.331942	102.858	33.4605	-1.32822
AAEL009362	cationic amino acid transporter	66.8756	52.3086	-0.187569	46.7119	50.6724	-0.0341516	163.073	153.614	0.457096	63.0009	23.6423	-1.11862
AAEL011654	cationic amino acid transporter	0.259758	0.34292	0.524187	0.275846	0.27735	-0.124634	2.12229	0.35399	-2.01037	8.42072	1.59104	-2.08145
AAEL001239	cation efflux protein/ zinc transporter	0.918746	4.27035	2.37071	0.0541165	7.14646	6.65647	11.4729	2.09659	-1.92287	17.2828	5.57939	-1.33146
AAEL008693	cation efflux protein/ zinc transporter	21.604	18.3096	-0.0504087	21.8602	21.4409	-0.203769	6.69475	1.57058	-1.55419	16.8546	5.90342	-1.21638
AAEL000420	cathepsin o	0.170037	0.156424	0.00969415	0.0729073	0.203691	1.21289	18.2749	16.6089	0.382557	20.9008	27.3659	0.669179
AAEL003439	Caspase (Short).	8.773	8.44071	0.122126	10.3626	18.8831	0.696505	0.0863828	0	-3.37119	0.0195513	0.020481	0.221949
AAEL004351	casein kinase	142.087	93.4642	-0.433949	80.2343	82.0769	-0.12577	35.9051	24.296	-0.0461029	71.6416	35.7775	-0.712118
AAEL010776	carboxypeptidase	740.42	919.207	0.539701	263.967	227.646	-0.419884	0.431914	0.476666	0.668356	0.216924	0.926321	2.31927
AAEL010782	carboxypeptidase	2724.88	2611.94	0.108524	399.077	400.71	-0.18658	2.00421	3.11964	1.11687	1.9886	2.07886	0.348297
AAEL012509	carboxylesterase-6	40.3766	64.4338	0.844396	12.4288	34.3493	1.28191	81.6066	105.933	0.870129	179.884	224.711	0.596861
[truncated: 770 more rows]
