# Supplementary material for: Juvenile Hormone-Sensitive Ribosomal Activity Enhances Viral Replication in Aedes aegypti
Source: mSystems. 2021 May 26;6(3):e01190-20. doi: 10.1128/mSystems.01190-20 (PMC8269256; doi:10.1128/mSystems.01190-20)
Supplement: TABLE S2 [file msystems.01190-20-st002.xlsx]

## Sheet: Sheet1
Table S2. DGEs of immunity and translation element identified in Ae. aegypti midgut and fat body transcripts analysis
Immunity-related DGEs
Gene ID	Gene name	Gene description	Mock	Infected	log2 Fca	pvalb	padjc	sample
AAEL002595	CLIPA14	serine protease	1.72388	4.27369	1.48904	9.49724e-06	0.00145093	midgut_1 day
AAEL003642	CLIPB10	serine protease	0.383759	2.66899	2.96415	5.59877e-08	1.39339e-05	midgut_1 day
AAEL000028	CLIPB34	Clip-Domain Serine Protease family B.	3.57647	6.11638	0.982913	0.00308059	0.129272	midgut_1 day
AAEL001077	CLIPB45	Clip-Domain Serine Protease family B. Protease homologue.	0.732744	6.17553	3.26206	1.60918e-09	5.82732e-07	midgut_1 day
AAEL005064	CLIPB5	Clip-Domain Serine Protease family B.	1.05029	3.34121	1.85845	3.34733e-06	0.000569191	midgut_1 day
AAEL007593	CLIPC2	Clip-Domain Serine Protease family C.	0.512463	1.53132	1.73413	0.00113176	0.0654781	midgut_1 day
AAEL002124	CLIPD6	Clip-Domain Serine Protease family D	0.514814	3.65035	2.99159	9.30861e-13	4.79026e-10	midgut_1 day
AAEL011404	CTL19	C-Type Lectin (CTL19)	3.8569	6.40732	0.88998	0.0035392	0.141822	midgut_1 day
AAEL002524	CTL24	C-Type Lectin (CTL).	0.147019	0.913174	2.71716	1.14566e-05	0.00169723	midgut_1 day
AAEL006271	CUSOD2	copper-zinc (Cu-Zn) superoxide dismutase	8.62499	11.6359	0.601916	0.00749608	0.218134	midgut_1 day
AAEL011498	CUSOD3	copper-zinc (Cu-Zn) superoxide dismutase	70.1036	118.456	0.941539	0.000136009	0.0127868	midgut_1 day
AAEL006377	LRIM31	leucine-rich immune protein (Coil-less)	0.425093	1.12455	1.55437	0.00410831	0.1542	midgut_1 day
AAEL010100	LYSC7A	C-type lysozyme	13.1515	24.0702	1.03436	9.23185e-05	0.00950152	midgut_1 day
AAEL015404	LYSC7B	C-Type Lysozyme (Lys-B).	14.9082	27.0576	1.03774	0.00799791	0.224246	midgut_1 day
AAEL013835	ML26B	--	169.461	247.874	0.757438	0.0072418	0.214241	midgut_1 day
AAEL001654	ML30	hypothetical protein	0.0206668	1.84231	6.11041	2.77914e-17	3.88186e-14	midgut_1 day
AAEL001661	ML31	--	0.0206668	0.409128	4.03229	0.000827689	0.0524181	midgut_1 day
AAEL001650	ML33	hypothetical protein	0.103334	5.8289	5.82485	1.40066e-17	2.20672e-14	midgut_1 day
AAEL011763	PPO3	prophenoloxidase	1.21749	3.26188	1.53537	0.000482186	0.034666	midgut_1 day
AAEL013492	PPO5	prophenoloxidase	11.6302	26.1632	1.34435	3.28143e-05	0.00408715	midgut_1 day
AAEL009192	SCRASP1	Class A Scavenger Receptor (SRCR domain) with Serine Protease domain.	1.24756	4.53296	2.00352	5.3457e-07	0.000107768	midgut_1 day
AAEL007748	SCRB10	Class B Scavenger Receptor (CD36 domain).	0.0643517	2.26976	5.17297	1.42489e-14	9.95135e-12	midgut_1 day
AAEL011222	SCRB5	Class B Scavenger Receptor (CD36 domain).	1.39557	3.38255	1.48845	0.000269283	0.0220328	midgut_1 day
AAEL001929	SPZ5	spaetzle-like cytokine	0.108037	1.75915	4.08366	4.49448e-09	1.48965e-06	midgut_1 day
AAEL005673	SRPN2	Serine Protease Inhibitor (serpin) likely cleavage at K/F.	1.34904	4.3206	1.86647	6.10681e-07	0.000121856	midgut_1 day
AAEL013528	TPX1	thioredoxin peroxidase	21.2835	32.5446	0.819879	0.00418973	0.155171	midgut_1 day
AAEL015246	AGO1a	eukaryotic translation initiation factor 2C	6.64209	4.36846	-0.776234	0.00715791	0.323263	midgut_7 day
AAEL003389	ATT	attacin anti-microbial peptide	0	3.69048	9.05437	9.71087e-13	2.92148e-10	midgut_7 day
AAEL003439	CASPS18	Caspase (Short).	10.3626	18.8831	0.696505	0.00384895	0.205085	midgut_7 day
AAEL015515	CECG	cecropin anti-microbial peptide	0.0180388	0.402118	3.9403	0.00413652	0.216862	midgut_7 day
AAEL002601	CLIPA1	Clip-Domain Serine Protease family A. Protease homologue.	0.256303	1.13345	1.92716	0.000364085	0.0319268	midgut_7 day
AAEL002595	CLIPA14	serine protease	0.566723	2.48864	1.93039	1.79204e-06	0.000280347	midgut_7 day
AAEL001077	CLIPB45	Clip-Domain Serine Protease family B. Protease homologue.	0.163101	2.19099	3.45604	1.72455e-07	3.15174e-05	midgut_7 day
AAEL007593	CLIPC2	Clip-Domain Serine Protease family C.	0.21797	1.03724	2.0091	0.00114441	0.0807907	midgut_7 day
AAEL002124	CLIPD6	Clip-Domain Serine Protease family D	0.697507	2.50517	1.64013	0.000954063	0.0704026	midgut_7 day
AAEL002524	CTL24	C-Type Lectin (CTL).	0.0556203	0.353265	2.37931	0.00586671	0.278455	midgut_7 day
AAEL006271	CUSOD2	copper-zinc (Cu-Zn) superoxide dismutase	2.65774	5.35158	0.846009	0.00116527	0.0819669	midgut_7 day
AAEL003933	DBLOX	Double Oxidase: Two Peroxidase domains.	0.989136	2.4503	1.11111	0.00568515	0.273836	midgut_7 day
AAEL003841	DEFA	defensin anti-microbial peptide	0.475025	1.69717	1.69393	0.00148679	0.0985566	midgut_7 day
AAEL012086	LRIM1	leucine-rich immune protein (Long)	0.348001	1.80466	2.17026	6.35353e-06	0.000845193	midgut_7 day
AAEL012763	LRIM24	leucine-rich immune protein (Coil-less)	0.0924499	0.723065	2.70707	0.000512978	0.0431721	midgut_7 day
AAEL006377	LRIM31	leucine-rich immune protein (Coil-less)	0.183396	1.05904	2.32291	1.7945e-05	0.0021796	midgut_7 day
AAEL001654	ML30	hypothetical protein	0	0.42542	5.84195	0.000728879	0.0573148	midgut_7 day
AAEL001650	ML33	hypothetical protein	0.0180388	0.516366	4.23704	1.78387e-05	0.0021796	midgut_7 day
AAEL011608	PGRPLD	Peptidoglycan Recognition Protein (Long)	4.19781	18.4126	1.92352	2.55174e-09	6.01197e-07	midgut_7 day
AAEL009192	SCRASP1	Class A Scavenger Receptor (SRCR domain) with Serine Protease domain.	0.236761	5.12234	4.15951	2.25131e-11	6.47416e-09	midgut_7 day
AAEL007748	SCRB10	Class B Scavenger Receptor (CD36 domain).	0	0.927507	6.96812	7.55545e-09	1.67894e-06	midgut_7 day
AAEL014950	SPZ3B	spaetzle-like cytokine	0.1849	1.03649	2.30258	9.26826e-05	0.00990387	midgut_7 day
AAEL001929	SPZ5	spaetzle-like cytokine	0.0187908	1.5461	5.76428	3.80323e-11	1.06246e-08	midgut_7 day
AAEL005673	SRPN2	Serine Protease Inhibitor (serpin) likely cleavage at K/F.	1.47694	3.46575	1.04053	0.00109432	0.0781002	midgut_7 day
AAEL013936	SRPN4	Serine Protease Inhibitor (serpin) likely cleavage at I/S. Transcript A.	2.91404	7.84097	1.21323	0.000213973	0.0202138	midgut_7 day
AAEL001794	TEP20	macroglobulin/complement	0.932011	2.68857	1.33278	0.000341202	0.0304667	midgut_7 day
AAEL006161	CLIPB31	Clip-Domain Serine Protease family B	19.3524	24.8383	0.875088	0.00619791	0.107257	fat body_1 day
AAEL003625	CLIPB8	Clip-Domain Serine Protease family B.	83.7278	127.052	1.11587	0.0052426	0.0958121	fat body_1 day
AAEL012711	CLIPC12	Clip-Domain Serine Protease family C.	13.556	17.0783	0.853671	0.00525927	0.0960271	fat body_1 day
AAEL015439	CLIPD7	Clip-Domain Serine Protease family D.	0.78615	0.036294	-3.64408	5.78965e-05	0.00743126	fat body_1 day
AAEL011453	CTL14	C-Type Lectin (CTL14)	3.59975	5.15867	1.03165	0.00241529	0.0621461	fat body_1 day
AAEL005482	CTL18	C-Type Lectin (CTL).	7.03429	16.5315	1.76152	0.00963933	0.142909	fat body_1 day
AAEL006271	CUSOD2	copper-zinc (Cu-Zn) superoxide dismutase	44.0328	12.1574	-1.30529	6.28712e-05	0.0077813	fat body_1 day
AAEL003933	DBLOX	Double Oxidase: Two Peroxidase domains.	16.9917	3.23263	-1.86511	2.47291e-08	2.54515e-05	fat body_1 day
AAEL007563	DUOX	Dual Oxidase: Peroxidase and NADPH-Oxidase domains.	24.5028	5.8366	-1.51484	0.000324652	0.020027	fat body_1 day
AAEL003844	GALE5	galectin	108.531	158.284	1.05991	0.00198554	0.0556263	fat body_1 day
AAEL005416	HPX3	oxidase/peroxidase	10.2006	19.2167	1.39706	0.00278461	0.0663791	fat body_1 day
AAEL004401	HPX7	heme peroxidase	106.411	19.247	-1.89817	0.00303249	0.0695057	fat body_1 day
AAEL004388	HPX8A	heme peroxidase	42.3058	7.86783	-1.86505	0.00119683	0.0423289	fat body_1 day
AAEL004390	HPX8B	heme peroxidase	276.121	50.8262	-1.85758	0.00321847	0.0716825	fat body_1 day
AAEL004386	HPX8C	chorion peroxidase	153.81	27.5549	-1.90716	0.00241023	0.0620975	fat body_1 day
AAEL012911	LRIM18	leucine-rich immune protein (Coil-less)	1.41284	0.222608	-2.21149	0.00198987	0.055668	fat body_1 day
AAEL007231	LRIM28	leucine-rich immune protein (Coil-less)	2.42718	3.70059	1.10079	0.00806062	0.128151	fat body_1 day
AAEL006377	LRIM31	leucine-rich immune protein (Coil-less)	15.8163	19.7224	0.850302	0.0090984	0.138867	fat body_1 day
AAEL001417	LRIM7	leucine-rich immune protein (Short)	14.2914	17.9401	0.839708	0.00562873	0.100479	fat body_1 day
AAEL001420	LRIM8	leucine-rich immune protein (Short)	1898.07	2346.7	0.819644	0.00479592	0.0916339	fat body_1 day
AAEL009760	ML21	Niemann-Pick Type C-2, putative	4.76551	13.1345	1.91415	3.73603e-06	0.00119767	fat body_1 day
AAEL001654	ML30	hypothetical protein	2.34416	0.272205	-2.65822	0.00751984	0.122338	fat body_1 day
AAEL008076	PIWI1	PIWI	7.7628	1.30683	-1.99209	0.00039393	0.0219467	fat body_1 day
AAEL013692	PIWI3	PIWI	5.89555	1.34312	-1.55369	0.00553514	0.0994849	fat body_1 day
AAEL004978	RM62E	DEAD box ATP-dependent RNA helicase	216.809	45.6483	-1.6784	0.00187873	0.0537569	fat body_1 day
AAEL000499	SPZ1A	spaetzle-like cytokine	5.52653	0.866704	-2.09763	0.000105198	0.0107704	fat body_1 day
AAEL001929	SPZ5	spaetzle-like cytokine	1.67248	0.167921	-2.75244	2.77252e-05	0.00488438	fat body_1 day
AAEL002720	SRPN20	Serine Protease Inhibitor (serpin) likely cleavage at V/V.	110.689	138.334	0.839495	0.00923369	0.140036	fat body_1 day
AAEL002704	SRPN23	Serine Protease Inhibitor (serpin) homologue	7.38828	11.0248	1.13148	0.00161906	0.0492391	fat body_1 day
AAEL003182	SRPN26	Serine Protease Inhibitor (serpin) homologue - unlikely to be inhibitory.	5.25145	9.32164	1.39228	0.00112633	0.0413234	fat body_1 day
AAEL017523	TOLL4	Toll-like receptor	2.76836	4.2133	1.11068	0.00891453	0.136832	fat body_1 day
AAEL013063	APG18A	autophagy related gene	20.8402	10.251	-0.727208	0.00991843	0.091445	fat body_7 day
AAEL004223	CECB	cecropin anti-microbial peptide	79.3875	15.2342	-2.09179	4.01552e-05	0.00459392	fat body_7 day
AAEL017211	CECH	cecropin anti-microbial peptide	32.5159	9.15503	-1.54596	0.00553898	0.0670265	fat body_7 day
AAEL002601	CLIPA1	Clip-Domain Serine Protease family A. Protease homologue.	140.075	187.373	0.700229	0.00275061	0.0476002	fat body_7 day
AAEL005718	CLIPA3	Clip-Domain Serine Protease family A. Protease homologue	0.121956	0.752219	2.88673	0.00375263	0.05501	fat body_7 day
AAEL000074	CLIPB1	Clip-Domain Serine Protease family B.	257.631	334.908	0.66088	0.00363661	0.0544935	fat body_7 day
AAEL003253	CLIPB13B	Clip-Domain Serine Protease family B.	9.81546	15.0845	0.90218	0.00117013	0.0291489	fat body_7 day
AAEL014349	CLIPB15	Clip-Domain Serine Protease family B.	30.3588	39.5663	0.657146	0.00739766	0.0788806	fat body_7 day
AAEL008668	CLIPB22	Clip-Domain Serine Protease family B.	8.60615	12.556	0.811765	0.00756704	0.0797271	fat body_7 day
AAEL012785	CLIPB23	Clip-Domain Serine Protease family B. Protease homologue.	19.8218	27.1918	0.736913	0.00763839	0.0799998	fat body_7 day
AAEL006674	CLIPB29	Clip-Domain Serine Protease family B.	519.525	666.865	0.641563	0.00258675	0.0459854	fat body_7 day
AAEL000760	CLIPB30	Clip-Domain Serine Protease family B.	30.3654	42.6172	0.762488	0.0015938	0.0352564	fat body_7 day
AAEL006161	CLIPB31	Clip-Domain Serine Protease family B	25.3752	33.2617	0.670325	0.00875196	0.0854015	fat body_7 day
AAEL000037	CLIPB35	Clip-Domain Serine Protease family B.	95.5898	122.649	0.639257	0.00644854	0.0728487	fat body_7 day
AAEL003631	CLIPB41	Clip-Domain Serine Protease family B.	18.5314	27.202	0.837688	0.00130817	0.0315804	fat body_7 day
AAEL006168	CLIPB42	Clip-Domain Serine Protease family B.	17.8974	24.1233	0.710892	0.00780509	0.0804746	fat body_7 day
AAEL003625	CLIPB8	Clip-Domain Serine Protease family B.	582.046	741.514	0.62837	0.00765838	0.0799998	fat body_7 day
AAEL012711	CLIPC12	Clip-Domain Serine Protease family C.	24.4693	33.0709	0.711357	0.00420656	0.0581444	fat body_7 day
AAEL007796	CLIPD1	Clip-Domain Serine Protease family D	57.3399	71.6096	0.600184	0.00693928	0.0764063	fat body_7 day
AAEL011453	CTL14	C-Type Lectin (CTL14)	15.137	20.9338	0.747999	0.00948493	0.0893438	fat body_7 day
AAEL011446	CTL17	C-Type Lectin (CTL17)	9.00458	13.3371	0.845107	0.0093079	0.0884861	fat body_7 day
AAEL011408	CTL21	C-Type Lectin (CTL21)	35.6952	50.5285	0.785745	0.00336669	0.0525424	fat body_7 day
AAEL000556	CTL25	C-Type Lectin (CTL25)	1.46632	4.71066	1.95401	0.00468158	0.0613886	fat body_7 day
AAEL014385	CTLGA9	C-Type Lectin (CTL) - galactose binding.	0.139648	0.545549	2.19624	0.00425531	0.0585592	fat body_7 day
AAEL000543	CTLMA11	C-Type Lectin (CTLMA11) - mannose binding.	17.3575	24.7015	0.779617	0.0047313	0.0618308	fat body_7 day
AAEL011455	CTLMA12	C-Type Lectin (CTLMA12) - mannose binding	22.5578	31.2909	0.770123	0.00332725	0.0522311	fat body_7 day
AAEL014356	CTLSE2	C-Type Lectin (CTL) - selectin like.	5.85587	1.20562	-1.9566	2.84082e-05	0.00365475	fat body_7 day
AAEL006271	CUSOD2	copper-zinc (Cu-Zn) superoxide dismutase	120.475	38.4135	-1.35487	0.000958371	0.025993	fat body_7 day
AAEL007563	DUOX	Dual Oxidase: Peroxidase and NADPH-Oxidase domains.	78.8454	19.8301	-1.6967	0.000147092	0.0093693	fat body_7 day
AAEL007942	FREP14	fibrinogen and fibronectin	6.58769	0.978439	-2.45552	1.06195e-06	0.000461477	fat body_7 day
AAEL006704	FREP18	fibrinogen and fibronectin	60.1777	13.5073	-1.88011	0.00039371	0.0160588	fat body_7 day
AAEL000749	FREP22	--	0.980353	4.55985	2.4486	0.00171184	0.0364606	fat body_7 day
AAEL004522	GAM1	gambicin anti-microbial peptide	29.3169	4.00684	-2.58155	1.4719e-05	0.00254156	fat body_7 day
AAEL004401	HPX7	heme peroxidase	99.3833	21.0616	-1.95048	2.15664e-05	0.00312394	fat body_7 day
AAEL004390	HPX8B	heme peroxidase	341.032	76.9766	-1.86251	1.45081e-08	2.83705e-05	fat body_7 day
AAEL004386	HPX8C	chorion peroxidase	289.095	72.9854	-1.69787	4.39214e-05	0.00474917	fat body_7 day
AAEL001401	LRIM10A	leucine-rich immune protein (Short)	549.538	740.393	0.71382	0.00227201	0.0427954	fat body_7 day
AAEL001402	LRIM10B	leucine-rich immune protein (Short)	948.606	1330.55	0.766285	0.00106817	0.0280376	fat body_7 day
AAEL012255	LRIM13	leucine-rich immune protein (Short)	23.5094	36.5534	0.922312	0.0058551	0.0693918	fat body_7 day
AAEL012911	LRIM18	leucine-rich immune protein (Coil-less)	2.09661	0.54462	-1.66495	0.00109011	0.0282756	fat body_7 day
AAEL009520	LRIM2	leucine-rich immune protein (Long)	129.578	184.323	0.784498	0.000458463	0.0169366	fat body_7 day
AAEL006920	LRIM20	leucine-rich immune protein (Coil-less)	21.424	27.9311	0.670659	0.00484251	0.0625052	fat body_7 day
AAEL012763	LRIM24	leucine-rich immune protein (Coil-less)	67.7931	87.6381	0.653922	0.00341046	0.0528399	fat body_7 day
AAEL007231	LRIM28	leucine-rich immune protein (Coil-less)	12.399	16.7603	0.712718	0.00872825	0.0852126	fat body_7 day
AAEL010132	LRIM3	leucine-rich immune protein (Long)	35.4635	51.1123	0.799704	0.000793008	0.0232145	fat body_7 day
AAEL006377	LRIM31	leucine-rich immune protein (Coil-less)	61.0946	91.9223	0.872614	9.8767e-05	0.00775658	fat body_7 day
AAEL010128	LRIM4	leucine-rich immune protein (Long)	72.8095	109.546	0.862162	0.000172717	0.0102076	fat body_7 day
AAEL001417	LRIM7	leucine-rich immune protein (Short)	23.3819	31.8075	0.720851	0.00484994	0.0625598	fat body_7 day
AAEL001420	LRIM8	leucine-rich immune protein (Short)	1675.74	2353.12	0.769592	0.00106706	0.0280376	fat body_7 day
AAEL001414	LRIM9	leucine-rich immune protein (Short)	576.859	755.868	0.674931	0.00753877	0.0796868	fat body_7 day
AAEL004120	ML1	Niemann-Pick Type C-2, putative	151.461	193.519	0.631985	0.00472533	0.0618086	fat body_7 day
AAEL003325	ML4	niemann-pick C1	173.589	77.8436	-0.866416	0.00013015	0.00893475	fat body_7 day
AAEL012380	PGRPLA	Peptidoglycan Recognition Protein (Long)	9.90397	15.0556	0.869434	0.00690051	0.076108	fat body_7 day
AAEL009474	PGRPS1	Peptidoglycan Recognition Protein (Short)	16.5159	24.3626	0.832745	0.00152592	0.0345505	fat body_7 day
AAEL008076	PIWI1	PIWI	28.7648	6.37533	-1.8801	7.71354e-08	8.3799e-05	fat body_7 day
AAEL008098	PIWI2	PIWI	17.7614	4.23043	-1.77449	0.000190317	0.0108212	fat body_7 day
AAEL013692	PIWI3	PIWI	23.3195	5.4118	-1.82392	1.55482e-05	0.00256304	fat body_7 day
AAEL013233	PIWI5	PIWI	138.726	173.739	0.597867	0.00925659	0.0881917	fat body_7 day
AAEL004978	RM62E	DEAD box ATP-dependent RNA helicase	841.431	240.571	-1.5136	9.43411e-05	0.00759194	fat body_7 day
AAEL010402	RM62G	DEAD box ATP-dependent RNA helicase	217.822	115.568	-0.629579	0.00393247	0.05609	fat body_7 day
AAEL010787	RM62H	DEAD box ATP-dependent RNA helicase	7307.32	9416.56	0.638923	0.00571824	0.0683915	fat body_7 day
AAEL000227	SCRB8	Class B Scavenger Receptor (CD36 domain).	95.592	125.127	0.658414	0.00588168	0.0696646	fat body_7 day
AAEL009420	SCRBQ1	Class B Scavenger Receptor (CD36 domain).	2.02863	0.460836	-1.8326	0.00036501	0.0156874	fat body_7 day
AAEL000499	SPZ1A	spaetzle-like cytokine	16.0195	4.1364	-1.66157	0.00448271	0.0599585	fat body_7 day
AAEL013433	SPZ1C	spaetzle-like cytokine	29.6438	38.5505	0.655265	0.00900261	0.0868506	fat body_7 day
AAEL008596	SPZ3A	spaetzle-like cytokine	20.6122	30.2399	0.833039	0.000518662	0.018374	fat body_7 day
AAEL003697	SRPN17	Serine Protease Inhibitor (serpin) homologue - unlikely to be inhibitory.	51.6424	70.2195	0.715941	0.00286284	0.0486209	fat body_7 day
AAEL005673	SRPN2	Serine Protease Inhibitor (serpin) likely cleavage at K/F.	331.364	418.561	0.618151	0.00819506	0.0822778	fat body_7 day
AAEL007420	SRPN25	Serine Protease Inhibitor (serpin) homologue - unlikely to be inhibitory	0.454328	2.13749	2.47208	0.00350711	0.0533293	fat body_7 day
AAEL014755	TEP2	tep2	30.4844	42.8086	0.778034	0.00778962	0.0804746	fat body_7 day
AAEL000087	TEP22	macroglobulin/complement	41.8874	57.5794	0.735184	0.00573567	0.0684744	fat body_7 day
AAEL001163	TEP23	macroglobulin/complement	68.1869	86.6511	0.623952	0.0064568	0.0728999	fat body_7 day
AAEL001771	TOLL4	toll	42.0594	55.4107	0.687952	0.0018992	0.0384063	fat body_7 day
AAEL004112	TPX2	Thioredoxin Peroxidase.	365.447	185.484	-0.691188	0.00344545	0.0530519	fat body_7 day
AAEL008073	VIG	hypothetical protein; K13199 plasminogen activator inhibitor 1 RNA-binding protein	373.172	511.429	0.722237	0.00321786	0.0515359	fat body_7 day
ribosomal DGEs
Gene ID	Gene name	Gene description	Mock	Infected	log2 FCa	pvalb	padjc	sample
AAEL000010	Rpl36-1	60S ribosomal protein L36	722.729	952.085	0.585529	0.00875596	0.234983	midgut_1 day
AAEL000529	RpS21	40S ribosomal protein S21	61.1585	84.4953	0.656097	0.00777391	0.22159	midgut_1 day
AAEL000823	Rpl35	60S ribosomal protein L35A, putative	824.143	1152.33	0.673148	0.0034487	0.140289	midgut_1 day
AAEL000987	RpL8	60S ribosomal protein L8	872.182	1226.66	0.682957	0.00329244	0.136117	midgut_1 day
AAEL001759	RpS9	40S ribosomal protein S9	633.002	844.574	0.598994	0.0068076	0.207092	midgut_1 day
AAEL002047	RpS10	40S ribosomal protein S10	700.785	984.088	0.676809	0.00275377	0.119933	midgut_1 day
AAEL002832	RpS26	40S ribosomal protein S26	1185.4	1696.1	0.706945	0.00214504	0.101565	midgut_1 day
AAEL003396	RpL32	60S ribosomal protein L32	761.172	1049.76	0.647406	0.00273644	0.119712	midgut_1 day
AAEL003427	RpS16	40S ribosomal protein S16	1468	2054.79	0.67156	0.00245968	0.111083	midgut_1 day
AAEL003530	RpLP1	acidic ribosomal protein P1, putative	766.983	1150.85	0.781712	0.00443964	0.160475	midgut_1 day
AAEL004175	RpS17	40S ribosomal protein S17	789.781	1147.64	0.727488	0.00184034	0.0906176	midgut_1 day
AAEL005220	RpL30	60S ribosomal protein L30	72.8566	115.748	0.850814	0.000328439	0.0260025	midgut_1 day
AAEL005413	mRpS11	mitochondrial ribosomal protein, S11, putative	2.31196	4.56872	1.16222	0.000671114	0.0441873	midgut_1 day
AAEL005451	RpL38	60S ribosomal protein L38	853.436	1200.09	0.683542	0.00706532	0.211086	midgut_1 day
AAEL005629	RpL7a	60S ribosomal protein L35, putative	741.276	1019	0.648657	0.00614167	0.194023	midgut_1 day
AAEL006860	RpS28	40S ribosomal protein S28	880.117	1318.16	0.775014	0.00279967	0.121391	midgut_1 day
AAEL007699	RpL9	60S ribosomal protein L9	1177.17	1555.91	0.584965	0.00685838	0.207931	midgut_1 day
AAEL008083	RpSA	40S ribosomal protein SA	32.9795	44.8343	0.63673	0.00671144	0.204746	midgut_1 day
AAEL008169	RpS12	40S ribosomal protein S12	5.99127	9.0143	0.788215	0.00996363	0.252055	midgut_1 day
AAEL008192	RpS3	40S ribosomal protein S3	772.917	1021.64	0.584987	0.0069496	0.209721	midgut_1 day
AAEL009506	RpS20	40S ribosomal protein S20	405.301	557.255	0.647633	0.00441365	0.160128	midgut_1 day
AAEL009653	RpS30	40S ribosomal protein S30	750.584	1045.63	0.6715	0.00873374	0.234922	midgut_1 day
AAEL009747	RpS18	40S ribosomal protein S18	1240.67	1678.96	0.617639	0.00421154	0.15545	midgut_1 day
AAEL009825	RpL13a	60S ribosomal protein L13a	1180.44	1617.97	0.640593	0.00443528	0.160475	midgut_1 day
AAEL010756	RpS19	40S ribosomal protein S19	839.334	1221.69	0.731369	0.00126679	0.0703753	midgut_1 day
AAEL011447	RpL14	60S ribosomal protein L14	937.639	1278.89	0.637584	0.00822906	0.226783	midgut_1 day
AAEL011471	RpL17	60S ribosomal protein L17	1278.85	1747.81	0.631154	0.00356995	0.14247	midgut_1 day
AAEL011656	RpS15	40S ribosomal protein S15	1129.35	1606.27	0.695983	0.00182455	0.0906176	midgut_1 day
AAEL012686	RpS23	40S ribosomal protein S23	1512.63	2047.52	0.620634	0.0052066	0.17831	midgut_1 day
AAEL013097	RpL23	60S ribosomal protein L23 (L17A)(AeRpL17A)	735.102	1178	0.880568	0.000903889	0.0554092	midgut_1 day
AAEL013221	RpL10a	60S ribosomal protein L10a	991.917	1345.52	0.627758	0.00637852	0.197632	midgut_1 day
AAEL013536	RpL40	ubiquitin (ribosomal protein L40)	987.345	1320.87	0.60391	0.00722972	0.214208	midgut_1 day
AAEL014292	RpS24	40S ribosomal protein S24	153.166	241.935	0.849613	0.00183111	0.0906176	midgut_1 day
AAEL014583	RpLP2	60S acidic ribosomal protein P2	902.093	1310.91	0.737245	0.00621459	0.194754	midgut_1 day
AAEL014838	RpS27e	60S ribosomal protein L27e	554.785	759.519	0.634156	0.00394033	0.151057	midgut_1 day
AAEL015006	RpL23	60S ribosomal protein L23 (L17A)(AeRpL17A)	55.1815	84.2818	0.79606	0.00643868	0.198594	midgut_1 day
AAEL015006	RpL23	60S ribosomal protein L23 (L17A)(AeRpL17A)	75.6551	149.083	0.794817	0.00556036	0.269809	midgut_7 day
AAEL000010	Rpl36-1	60S ribosomal protein L36	2297.21	3132.31	0.722026	0.00130645	0.0315804	fat body_7 day
AAEL000032	RpS6	40S ribosomal protein S6	6135.81	8219.26	0.693357	0.00463075	0.0610204	fat body_7 day
AAEL000529	RpS21	40S ribosomal protein S21	199.797	249.833	0.597667	0.00724376	0.0781075	fat body_7 day
AAEL000823	Rpl35	60S ribosomal protein L35A, putative	3890.46	4966.26	0.627129	0.00533089	0.0658116	fat body_7 day
AAEL000987	RpL8	60S ribosomal protein L8	5061.79	6653.32	0.66649	0.00590467	0.0697678	fat body_7 day
AAEL001759	RpS9	40S ribosomal protein S9	2874.77	3897.88	0.711135	0.00274911	0.0476002	fat body_7 day
AAEL002047	RpS10	40S ribosomal protein S10	2499.61	3129.35	0.599728	0.00714242	0.0776376	fat body_7 day
AAEL002534	RpL10	60S ribosomal protein L10	7714.08	10395.8	0.702862	0.00293673	0.0489581	fat body_7 day
AAEL002832	RpS26	40S ribosomal protein S26	4212.56	5438.17	0.642377	0.00449399	0.0600683	fat body_7 day
AAEL003396	RpL32	60S ribosomal protein L32	3091.25	3922.23	0.618826	0.00656882	0.0735912	fat body_7 day
AAEL003427	RpS16	40S ribosomal protein S16	5207.64	6589.49	0.613482	0.00835859	0.0832241	fat body_7 day
AAEL003530	RpLP1	acidic ribosomal protein P1, putative	3662.54	4567.02	0.594382	0.00615746	0.0709715	fat body_7 day
AAEL003582	RpS13	40S ribosomal protein S13	3072.35	4016.4	0.659039	0.00451941	0.0601618	fat body_7 day
AAEL003942	RpL44	60S ribosomal protein L44 L41, putative	3053.45	3871.77	0.618608	0.00420397	0.0581444	fat body_7 day
AAEL004151	RpL29e	hypothetical protein; K02905 large subunit ribosomal protein L29e	1970.86	2495.83	0.618028	0.0037155	0.0549886	fat body_7 day
AAEL004175	RpS17	40S ribosomal protein S17	3202.5	3986.77	0.593869	0.00609261	0.0706229	fat body_7 day
AAEL004325	RpL5	60S ribosomal protein L5	5933.93	7737.18	0.653508	0.00753768	0.0796868	fat body_7 day
AAEL004503	RpS21	40S ribosomal protein S21	2510	3164.86	0.610581	0.00473968	0.0618308	fat body_7 day
AAEL005085	RpL30	60S ribosomal protein L30	1166.79	1542.21	0.673308	0.00433142	0.0589722	fat body_7 day
AAEL005097	RpL13e	cold induced protein (BnC24A), putative	2350.86	3212.68	0.720045	0.00309297	0.0505288	fat body_7 day
AAEL005129	RpS30	40S ribosomal protein S30	14.8233	21.6451	0.814629	0.00358311	0.0540222	fat body_7 day
AAEL005220	RpL30	60S ribosomal protein L30	326.416	436.696	0.697881	0.00209101	0.0408782	fat body_7 day
AAEL005451	RpL38	60S ribosomal protein L38	3422.01	4283.23	0.601629	0.00512969	0.0646335	fat body_7 day
AAEL005629	RpL7a	60S ribosomal protein L35, putative	2954.15	3777.67	0.630645	0.00412387	0.0578002	fat body_7 day
AAEL005638	RpL7e	hypothetical protein; K02937 large subunit ribosomal protein L7e	267.853	367.36	0.737287	0.00098512	0.0264616	fat body_7 day
AAEL005722	RpL26	60S ribosomal protein L7a	6104.29	7941.66	0.652385	0.0053276	0.0658116	fat body_7 day
AAEL005817	RpL26	60S ribosomal protein L26	4837.99	6373.72	0.675705	0.00180905	0.0373952	fat body_7 day
AAEL005901	RpS3a	40S ribosomal protein S3a	7733.23	9787.28	0.614617	0.0074112	0.0789788	fat body_7 day
AAEL006511	RpL40	ubiquitin	2934.08	3870.62	0.671059	0.00461956	0.0609552	fat body_7 day
AAEL006698	RpL31	60S ribosomal protein L31	2769.13	3536.17	0.629325	0.00365027	0.0546144	fat body_7 day
AAEL006785	RpL18a	60S ribosomal protein L18a	2980.94	4007.39	0.696343	0.00422016	0.0582329	fat body_7 day
AAEL006860	RpS28	40S ribosomal protein S28	2879.15	3689.55	0.63635	0.00286695	0.0486209	fat body_7 day
AAEL007699	RpL9	60S ribosomal protein L9	4371.62	5733.49	0.663999	0.00395527	0.056333	fat body_7 day
AAEL007715	RpL21	60S ribosomal protein L21	2607.27	3389.9	0.651667	0.00496696	0.0634312	fat body_7 day
AAEL007771	RpL22	60S ribosomal protein L22	4110.87	5293.67	0.638797	0.00450583	0.0601618	fat body_7 day
AAEL007824	RpS29	40S ribosomal protein S29	2615.49	3413.12	0.659909	0.0023602	0.0435002	fat body_7 day
AAEL008083	RpSA	40S ribosomal protein SA	273.051	357.936	0.658082	0.00847193	0.0836287	fat body_7 day
AAEL008103	RpS8	40S ribosomal protein S8	5890.77	7782.6	0.674559	0.00440607	0.0595443	fat body_7 day
AAEL008188	RpL6	60S ribosomal protein L6	6455.77	8649.74	0.693587	0.00420563	0.0581444	fat body_7 day
AAEL008192	RpS3	40S ribosomal protein S3	3666.61	4747.88	0.645539	0.00565777	0.0679593	fat body_7 day
AAEL008329	RpL24	60S ribosomal protein L24	2815.76	3615.96	0.637789	0.00333339	0.0522311	fat body_7 day
AAEL008353	RpL28	60S ribosomal protein L28, putative	3197.27	4223.2	0.674341	0.00299004	0.0495091	fat body_7 day
AAEL008481	RpL18	60S ribosomal protein L18	4482.42	5800.52	0.648031	0.0038644	0.0555649	fat body_7 day
AAEL009151	RpS8	40S ribosomal protein S8	3570.45	4549.39	0.623104	0.00563571	0.067792	fat body_7 day
AAEL009341	RpL34	60S ribosomal protein L34, putative	2200.97	2863.24	0.65328	0.00349699	0.0532414	fat body_7 day
AAEL009379	mRpL33	mitochondrial ribosomal protein, L33, putative	15.0989	20.2692	0.704369	0.00582021	0.069104	fat body_7 day
AAEL009496	RpS7	40S ribosomal protein S7	2718.55	3696.67	0.713905	0.0032852	0.052187	fat body_7 day
AAEL009506	RpS20	40S ribosomal protein S20	1912.98	2420.41	0.610472	0.00889763	0.0863542	fat body_7 day
AAEL009653	RpS30	40S ribosomal protein S30	2103.76	2739.26	0.65672	0.00273895	0.0475668	fat body_7 day
AAEL009747	RpS18	40S ribosomal protein S18	3942.42	5191.36	0.670173	0.00340427	0.0528399	fat body_7 day
AAEL009825	RpL13a	60S ribosomal protein L13a	4377.87	5724.39	0.662548	0.00272707	0.047474	fat body_7 day
AAEL009994	RpL4	60S ribosomal protein L4	7634.17	10215.5	0.691264	0.00498312	0.063482	fat body_7 day
AAEL010168	RpS2	40S ribosomal protein S2	1443.78	1985.46	0.730038	0.00243113	0.0442239	fat body_7 day
AAEL010299	RpS12	40S ribosomal protein S12	3079.88	3904.83	0.618234	0.0049694	0.0634312	fat body_7 day
AAEL010756	RpS19	40S ribosomal protein S19	3164.97	3973.58	0.603782	0.00598604	0.0700545	fat body_7 day
AAEL010821	RpLP0	60S acidic ribosomal protein P0	4445.15	5965.3	0.695846	0.00359514	0.054115	fat body_7 day
AAEL011447	RpL14	60S ribosomal protein L14	4413.92	5568.73	0.612181	0.00525446	0.0653641	fat body_7 day
AAEL011471	RpL17	60S ribosomal protein L17	3687.72	4941.66	0.691379	0.00502434	0.063634	fat body_7 day
AAEL011587	RpL27	60S ribosomal protein L27, putative	181.312	345.805	1.1883	0.000524702	0.0184542	fat body_7 day
AAEL011656	RpS15	40S ribosomal protein S15	5339.61	6905.53	0.645661	0.00443671	0.0596914	fat body_7 day
AAEL012585	RpL7	60S ribosomal protein L7	4000.15	5233.65	0.660353	0.00535928	0.0659539	fat body_7 day
AAEL012681	RpL24	60S ribosomal protein L24	731.474	947.085	0.649445	0.00725126	0.0781075	fat body_7 day
AAEL012686	RpS23	40S ribosomal protein S23	4496.68	5774.62	0.636797	0.00375858	0.05501	fat body_7 day
AAEL012733	RpL19	60S ribosomal protein L19	3661.18	4643.7	0.618534	0.00484063	0.0625052	fat body_7 day
AAEL012944	RpL11	60S ribosomal protein L11	3579.9	4520.79	0.611891	0.00593983	0.0698877	fat body_7 day
AAEL013158	RpS3a	40S ribosomal protein S3a	1497.17	2061.73	0.732896	0.00527944	0.0654434	fat body_7 day
AAEL013221	RpL10a	60S ribosomal protein L10a	4298.73	5838.26	0.716328	0.00137571	0.0326865	fat body_7 day
AAEL013272	RpL27a	60S ribosomal protein L37a	2695.85	3584.89	0.682346	0.00389799	0.0557215	fat body_7 day
AAEL013536	RpL40	ubiquitin (ribosomal protein L40)	3913.73	5005.66	0.629436	0.00465862	0.0611815	fat body_7 day
AAEL013625	RpS5	40S ribosomal protein S5	4173.04	5483.12	0.665426	0.00542173	0.0662694	fat body_7 day
AAEL013694	RpSA	40S ribosomal protein SA	3380.42	4519.91	0.68607	0.008429	0.0834155	fat body_7 day
AAEL014292	RpS24	40S ribosomal protein S24	600.668	756.336	0.60696	0.00671327	0.0746747	fat body_7 day
AAEL014562	RpL12	60S ribosomal protein L12	2488.4	3274.87	0.66835	0.00338966	0.0527362	fat body_7 day
AAEL014583	RpLP2	60S acidic ribosomal protein P2	4323.74	5493.54	0.621301	0.0047799	0.0621895	fat body_7 day
AAEL014838	RpS27e	60S ribosomal protein L27e	2010.13	2513.9	0.597168	0.00869595	0.0850247	fat body_7 day
AAEL014903	RpS24	40S ribosomal protein S24	1221.27	1594.81	0.660632	0.00550796	0.0668994	fat body_7 day
AAEL015006	RpL23	60S ribosomal protein L23 (L17A)(AeRpL17A)	169.377	404.623	1.50921	0.000150956	0.00956654	fat body_7 day
Translation element related DGEs
Gene ID	Gene name	Gene description	Mock	Infected	log2 FCa	pvalb	padjc	sample
AAEL000951	EF1-β2	elongation factor 1-beta2	235.579	314.704	0.663651	0.0052604	0.179211	midgut_1 day
AAEL003530	RpLP1	Acidic ribosomal protein P1	681.043	972.398	0.781712	0.00443964	0.160475	midgut_1 day
AAEL005027	RpLP1	Acidic ribosomal protein P1	48.334	66.4367	0.721474	0.00593653	0.191652	midgut_1 day
AAEL014583	RpLP2	60S acidic ribosomal protein P2	1241.47	1721.54	0.737245	0.00621459	0.194754	midgut_1 day
AAEL002334	eIF3e	Eukaryotic translation initiation factor 3 subunit E	334.777	412.428	0.67402	0.00312541	0.0507503	fat body_7 day
AAEL006115	eIF3k	Eukaryotic translation initiation factor 3 subunit K	203.035	235.827	0.590452	0.00863441	0.0845498	fat body_7 day
AAEL007718	eIF3b	Eukaryotic translation initiation factor 3 subunit B	434.295	538.389	0.683501	0.00174227	0.036753	fat body_7 day
AAEL009101	eIF3f	Eukaryotic translation initiation factor 3 subunit F	387.4	456.951	0.61315	0.0075382	0.0796868	fat body_7 day
AAEL000951	EF1-β2	Elongation factor 1-β2	1508.94	1896.84	0.697824	0.00431131	0.0589496	fat body_7 day
AAEL010742	mEF-G 1	Elongation factor G	194.237	242.631	0.690777	0.00272887	0.047474	fat body_7 day
AAEL011288	EF1-γ	Elongation factor 1 γ	2060.13	2591.08	0.699454	0.00264606	0.0466581	fat body_7 day
AAEL017096	EF1-α	Elongation factor 1-α	11773.5	14826.8	0.70541	0.00285018	0.0486209	fat body_7 day
AAEL010821	RpLP0	60S ribosomal protein LP0	3204.57	4017.64	0.695846	0.00359514	0.054115	fat body_7 day
AAEL003530	RpLP1	Acidic ribosomal protein P1	3431.15	4003.23	0.594382	0.00615746	0.0709715	fat body_7 day
AAEL014583	RpLP2	60S acidic ribosomal protein P2	6269.91	7453.08	0.621301	0.0047799	0.0621895	fat body_7 day
a log2 fold change (infeced relative to mock group); bp-value; cp-adjusted value or q-value
