# Supplementary material for: Juvenile Hormone-Sensitive Ribosomal Activity Enhances Viral Replication in Aedes aegypti
Source: mSystems. 2021 May 26;6(3):e01190-20. doi: 10.1128/mSystems.01190-20 (PMC8269256; doi:10.1128/mSystems.01190-20)
Supplement: TABLE S3 [file msystems.01190-20-st003.xlsx]

## Sheet: Sheet1
Table S3. The primers used in this study
Gene name	Forward primers (5'-3')	Reverse primers (5'-3')	Primer use
Toll5A	AGCTCGCTGAGAATGCTTAACTT	AGAACAATCCTCTTGGCAAACTG	qPCR
Pelle	CCGCAAATGGAGAAGAAACG	CATCGTCCGCACTGTAACCC	qPCR
Rel1	GACATCGCCGTGCGTTTCTA	GCAGATCGCCACCTGTTTGT	qPCR
Cactus	CCGACAGCGGAGCGATAGA	ACTGACGCCGACGAAGACG	qPCR
HOP	CAGCTCGCAGCCACTCATAT	TTTTCGGCCTGTGCCTGTC	qPCR
STAT	CAGCATCGTCGGCTTCATCC	TTGACCCAGGCGATTGTGAT	qPCR
PIAS	TCTCCTTGGTTTGCCCTCTAG	CCTTATCGCAGACGGGACAGT	qPCR
IMD	GGCAAAGTTCAAGAACATTTTCAC	GCCTTCAATTTTATCATCAGCACA	qPCR
Dredd	TTCAACCGGGACCTACAATC	CCGCATTCTTCCACGATATT	qPCR
Rel2	TTTGAATGTGCTGTTGGGTC	GAATGTTGTTTCCGTGCTTA	qPCR
Caspar	AAGCCAAACGGCAGAAGGAG	CTGGAGGCACGGTAATACGC	qPCR
Dicer2	GCTCCTGAACCGCTACTGC	TTCTCGCACGGTGGACTG	qPCR
Ago2	CTTGAAAATGGCACTGAAATGA	CGAGGCTTCCAACATGTAGAAC	qPCR
LRIM2	GATTGCCAGATCGAAGGAGTAC	GCAGTGTCATGTTTGGGAATG	qPCR
LRIM3	AGTGAATCGGAAGCGGACAG	TTTCTTAGGCAACACCACCATC	qPCR
LRIM4	AAAACATCGTTGGCTCTGAATT	TGTCTGACGTTGCTTGGGTAG	qPCR
LRIM7	ACCAGATCCGATGATGTTGC	GAGCCTCCTCCAGTTGTTCC	qPCR
LRIM8	AACCGCCTGGAGGTGGAA	TAGCGTCAGCATTTGGTAGGC	qPCR
LRIM9	TTTGAGGCATTGATTGACGA	TGCGTGGAACAAGTTGGTAA	qPCR
LRIM10A	TTGACCCATACGACGACCTGA	AACTGTAGCGAGCCCATTTGA	qPCR
LRIM10B	ACGAAACTTGCTTACCAGGGTG	TCATTCGAGCTAACGTCCCATA	qPCR
LRIM13	TGGAACTGTCGTGCCCTACC	TCACTCCACAACGGGTCACAT	qPCR
LRIM18	TTTCACGGAGATGGATTCACTTA	CTTTCCCTTGCTATTGAGATGTTC	qPCR
LRIM20	AGTCGGCTGCGAAATGAGG	GTTCCAATGCGTATGAATGAGA	qPCR
LRIM24	CTAGACGATCTGACGGAGGACA	GCACATAGCCATTGCGAAGC	qPCR
LRIM31	GTCAGCATCGGTTCAGTGTCA	CCTCGTTGAAGTTCGCCTTT	qPCR
mRpS11	TTCCTGAGACCTCTGGAGATGCT	TCTTCCACCTTGAGCAAAGCC	qPCR
RpL27	TACAACCACCTGATGCCCACT	GGCCTTCTTGCGCTTGACT	qPCR
RpL23	TGCGGGCGTCATAGTAAACA	GCCACAGATCAGCACATTCCT	qPCR
RpLP1	CTCAACAAAGCTGAACTAGCCTG	GGTCGAGATTTTCTCATCGGT	qPCR
EF1-β2	ACTGGTCCCGGTCGGTTAC	TGTTGAAGGCAGCAATGTCG	qPCR
Kr-h1	TCTGAGCAACACCCAAGGC	GAGGACTGGTCTGCGGTATG	qPCR
Hairy	ATGGTTACCGGACTTGGAACG	GATTATCGCTGGGCCGTTTG	qPCR
Met	GGACGACAGCTCAAAGAAGG	TCACTTTCATCGGGGAGTTC	qPCR
MFE	GAACTGGACAGCGTCATAGGT	CAGGACTGCTTCGGTGTAGG	qPCR
JHAMT	TTTCCTCCGTTGGCTTTACC	AATGGCATCCGTTCGCTGA	qPCR
JHEH-1	CGAGAGGTGGGATGAACGC	GCCAACCGTGGAGCATTA	qPCR
JHEH-2	AATCCTTCGTACCGTCAACTGG	GCACTGAACGCTTCGTAGTAAAT	qPCR
Actin	CACAGTCCCAATCTACGAAGGTTA	GCAGTGGTGGTGAACGAGTAAC	qPCR
ZIKV	GCCATCACTGGGTCTCATCAATAG	CTCGTCTCTTCTTCTCCTTCCTAGC	qPCR
EGFP	T7-GGCAAGCTGACCCTGAAGTT	T7-GTCCATGCCGAGAGTGATCC	dsRNA
Toll5A	T7-CGCTGCTCAGTGGGTCTTTA	T7-GCACCTGAAACGGCGTATTG	dsRNA
Pelle	T7-GCGGACGATGTGGAGGGTAT	T7-AGGGCTGGAAATTGTGCTGG	dsRNA
Rel1	T7-AACCAAGGACCCGCCCTAC	T7-TCGCCGTATTCTTCCCACA	dsRNA
Cactus	T7-TCCAAGGAGCAACAACAGGC	T7-TCCAGCAGGAAGTTCACCAA	dsRNA
HOP	T7-ATTGTTGAAACGGGACCTGAA	T7-AGCCGGTGCTGTAATGACTAG	dsRNA
STAT	T7-GTTGGGCATGGCGATTTAG	T7-TCGGCTTTGGACTTGTGGAT	dsRNA
PIAS	T7-TGAACGAGCGTAAGCCAACT	T7-TGGTTTAGATACCGCCGAAG	dsRNA
IMD	T7-GCTAGTTCCCAGTACATCACTTTC	T7-ATGCTTCTATTTCTCCTTCCGAG	dsRNA
Dredd	T7-GCCGCATCACTGTTCTCTGG	T7-ATTCATTTTCGTAGCCCCGC	dsRNA
Rel2	T7-CCATTCGCATAATCTGGTGA	T7-GTTCGCTCTGGCATTTGTCT	dsRNA
Caspar	T7-TCAACATAGGCAAAGAGGTCA	T7-AATCAAATGCTTCAAGTGGC	dsRNA
Dicer2	T7-GCTGCGATTACGACAACGAG	T7-CCGCCAACAGAAGATAGTGC	dsRNA
Ago2	T7-AACAAACAACTTCGGTATCCT	T7-ATTCCCGTCTTGTAATCTCC	dsRNA
LRIM2	T7-TTACGCTGGATTTGTCTCATAACCA	T7-CACTGCTAGACTGAGCCTGATTT	dsRNA
LRIM7	T7-TCAGAACAGTACAATGACCACCTT	T7-CAACCACGCACAGTTCCATCT	dsRNA
LRIM8	T7-GTTCGACGATAAGTGGGAGGAC	T7-CAGCGATTGATAAATGATACAGCA	dsRNA
LRIM9	T7-CTCACAGGCTCAGCCCAAA	T7-CAGAAGCAGCTCCCGCAAT	dsRNA
LRIM10A	T7-GACTTCAAATGGGCTCGCTAC	T7-GATGCCTTCGCAGTTCTCATC	dsRNA
LRIM10B	T7-TGTCCTGGGATCACAATGTCTC	T7-CTCCACCCTGGTAAGCAAGTT	dsRNA
LRIM20	T7-ACGGTCTCATTCATACGCATTG	T7-TGTTTCTTCTGGCACGGTCA	dsRNA
LRIM31	T7-GTGGGATTTGCTGGTGCTCT	T7-GGGCTGATGTCATTGGTGGT	dsRNA
mRpS11	T7-GATGCTGTCCAACGTGCTG	T7-GCAAGAGCGGATGAACTGG	dsRNA
RpL27	T7-GAAAACAGGAAAGGTCGTGCTC	T7-TTGATGAACGGCTTTATCTTGG	dsRNA
RpL23	T7-TTCCGCATCTCGCTTGGTC	T7-CCCTTCATTTCGCCCTTGT	dsRNA
RpLP1	T7-GTGTACTCGGCGCTCATCC	T7-TCCTCGGGTTCTTCCTCCT	dsRNA
EF1-β2	T7-CGCCTACAACGCTAAGAAATCG	T7-CGGAAACCTTATCGTCCTCAAT	dsRNA
Met	T7-TCAATTTGTTCGACTCTGCG	T7-ATACACAAAGTCGCCCGTTC	dsRNA
Kr-h1	T7-ACACGAACTTCCACCAGACC	T7-CAGTTTTCCGCTGTGTTCAA	dsRNA
Hairy	T7-GACCACCTCGCAGATTTCAT	T7-CAAAATGTGCACCTGGACTG	dsRNA
RpL27	CCGGTACCTGAGCTCGCTAGGAGCGGAACAGCATACAT	CTTGATATCCTCGAGGCTACTGGTATAAAACGAGGTGAGC	Gene clone
RpL23	CCGGTACCTGAGCTCGCTACGCCGATGGACAAGGGTT	CTTGATATCCTCGAGGCTTTGCGTCAATCGGAGGTG	Gene clone
RpL27	CATAAACCACCACGTGGGTTGGCGTT	AACGCCAACCCACGTGGTGGTTTATG	EMSA
RpL23	CTCAAAGGAACACGCGATTGGAGGCT	AGCCTCCAATCGCGTGTTCCTTTGAG	EMSA
pGL4.10	AGCCTCGAGGATATCAAG	AGCGAGCTCAGGTACCGG	Vector linearization
